# Supplementary material for: Diaqua­bis(2-bromo­benzoato-κO)bis­(N,N-diethyl­nicotinamide-κN 1)zinc(II)
Source: Acta Crystallogr Sect E Struct Rep Online. 2009 Apr 2;65(Pt 5):m481–2. doi: 10.1107/S160053680901191X (PMC2977549; doi:10.1107/S160053680901191X)
Supplement: Supplementary file 2 [file e-65-0m481-Isup2.hkl]

#
# h,k,l, Fc-squared, Fo-squared, sigma(Fo-squared) and status flag
#
data_I
_shelx_title ' el31 in P 21/n'
_shelx_refln_list_code          4
_shelx_F_calc_maximum      226.08
_exptl_crystal_F_000       871.83
_reflns_d_resolution_high  0.7487
 
loop_
 _symmetry_equiv_pos_as_xyz
 'x, y, z'
 '-x+1/2, y+1/2, -z+1/2'
 '-x, -y, -z'
 'x-1/2, -y-1/2, z-1/2'
 
_cell_length_a    13.0037
_cell_length_b    10.3387
_cell_length_c    14.9365
_cell_angle_alpha  90.000
_cell_angle_beta  114.180
_cell_angle_gamma  90.000
 
_shelx_F_squared_multiplier     1.000
 
loop_
 _refln_index_h
 _refln_index_k
 _refln_index_l
 _refln_F_squared_calc
 _refln_F_squared_meas
 _refln_F_squared_sigma
 _refln_observed_status
   2   0   0      234.12      234.09     26.90 o
   4   0   0       52.24       46.47      4.78 o
   6   0   0    11218.86     9836.16    699.10 o
   8   0   0      962.88      924.61     58.95 o
  10   0   0     1295.09     1193.37     35.73 o
  12   0   0     2415.14     2362.54     98.58 o
  14   0   0      163.93      176.73     37.09 o
   1   1   0      827.55     1022.45      9.34 o
   2   1   0     3390.60     3324.35     67.41 o
   3   1   0     7356.35     6884.48    161.83 o
   4   1   0     4663.89     4341.41    111.96 o
   5   1   0      700.63      712.04     25.39 o
   6   1   0       13.57       18.83      5.55 o
   7   1   0     5154.22     5143.52    126.65 o
   8   1   0      115.58       90.79      8.53 o
   9   1   0     8288.55     7846.73    279.74 o
  10   1   0     5486.70     5319.92    156.26 o
  11   1   0     1739.63     1699.76     52.56 o
  12   1   0     3411.96     3452.96    105.78 o
  13   1   0      295.21      335.87     27.88 o
  14   1   0      125.50      134.74     30.62 o
  15   1   0      284.18      289.41     37.35 o
   0   2   0     6279.31     7055.54     59.32 o
   1   2   0    22804.39    24290.79    537.48 o
   2   2   0    30019.57    31581.16    220.20 o
   3   2   0       68.96      108.86      4.40 o
   4   2   0    10194.87    10333.97    178.92 o
   5   2   0       50.88       46.19      4.44 o
   6   2   0      310.20      239.34     13.87 o
   7   2   0    10632.83     9886.15    311.31 o
   8   2   0     2145.42     2090.18     74.18 o
   9   2   0     2621.31     2599.12     74.70 o
  10   2   0     1854.15     1716.95     65.14 o
  11   2   0      524.70      500.40     20.77 o
  12   2   0      479.40      478.73     28.51 o
  13   2   0      778.44      806.29     46.06 o
  14   2   0      221.00      226.47     33.86 o
  15   2   0      328.31      376.11     40.17 o
   1   3   0     3150.08     3219.06     59.81 o
   2   3   0     5581.17     6026.52     93.79 o
   3   3   0       81.24       86.73      4.98 o
   4   3   0      465.55      498.04      8.59 o
   5   3   0     8880.33     8674.18    145.53 o
   6   3   0      523.52      563.87     12.25 o
   7   3   0        8.44       20.10      6.44 o
   8   3   0       54.45       69.24      8.47 o
   9   3   0      567.04      562.84     21.11 o
  10   3   0     2972.62     2777.71     92.01 o
  11   3   0     5701.91     5955.21     82.86 o
  12   3   0       59.56       49.12     23.66 o
  13   3   0      186.68      190.16     30.85 o
  14   3   0       53.72       32.40     34.57 o
  15   3   0        7.69       18.63     39.42 o
   0   4   0     4770.53     5620.70     61.50 o
   1   4   0       67.62      112.48      7.24 o
   2   4   0    11800.17    12630.03    232.75 o
   3   4   0     5117.94     5900.71     79.21 o
   4   4   0    10648.62    11099.62    161.28 o
   5   4   0     2783.37     2937.13     39.81 o
   6   4   0       50.61       68.15      6.54 o
   7   4   0     2043.32     2125.77     43.08 o
   8   4   0     8185.93     8070.65    166.21 o
   9   4   0      299.96      325.63     20.37 o
  10   4   0      669.50      674.95     31.78 o
  11   4   0        1.18       -6.11     18.19 o
  12   4   0      256.66      246.23     38.31 o
  13   4   0       75.37       55.41     34.23 o
  14   4   0     1394.28     1325.28     69.70 o
  15   4   0      116.35      146.40     45.33 o
   1   5   0     1766.15     1850.38     30.12 o
   2   5   0    11184.16    12511.31    353.34 o
   3   5   0      161.66      179.19      7.63 o
   4   5   0     6391.24     6461.39     98.10 o
   5   5   0      950.27      929.09     16.56 o
   6   5   0      484.50      457.39     14.56 o
   7   5   0       64.73       64.43      8.94 o
   8   5   0     2587.11     2446.76     40.81 o
   9   5   0        2.09        4.77     16.24 o
  10   5   0      185.39      198.12     23.56 o
  11   5   0     3034.33     2769.85    120.77 o
  12   5   0     2269.82     2246.66     77.09 o
  13   5   0      648.69      650.11     74.12 o
  14   5   0       32.53       53.34     41.18 o
   0   6   0     7354.39     7721.31    135.51 o
   1   6   0     4706.31     5238.31     84.91 o
   2   6   0      228.93      242.40     12.64 o
   3   6   0      357.61      426.49     11.50 o
   4   6   0     1762.08     1846.69     33.08 o
   5   6   0     1336.96     1333.12     22.37 o
   6   6   0     3823.03     3878.68     72.97 o
   7   6   0     5570.56     5283.35     55.38 o
   8   6   0        2.12       -2.21     13.40 o
   9   6   0     2162.86     2110.40     49.78 o
  10   6   0     2803.92     2665.70     70.61 o
  11   6   0      282.67      264.75     40.94 o
  12   6   0      874.24      845.68     59.65 o
  13   6   0      529.60      578.71     55.72 o
  14   6   0        2.71        1.17     36.83 o
   1   7   0       24.93       30.92      7.33 o
   2   7   0      277.22      293.78     17.58 o
   3   7   0     8327.63     8392.89    143.40 o
   4   7   0      150.99      174.45     12.87 o
   5   7   0     3793.75     3768.07     40.75 o
   6   7   0     1071.11     1015.30     26.35 o
   7   7   0      521.92      515.08     25.26 o
   8   7   0       54.62       43.23     18.53 o
   9   7   0     3847.38     3771.20     65.45 o
  10   7   0       72.71       64.00     33.15 o
  11   7   0      104.30      133.35     35.54 o
  12   7   0       43.48       40.81     35.42 o
  13   7   0     1364.89     1385.87     75.92 o
   0   8   0     8568.85     8935.05    233.75 o
   1   8   0      414.15      419.64     22.60 o
   2   8   0        2.32        4.70     11.13 o
   3   8   0      428.29      409.34     18.62 o
   4   8   0       23.57       22.41     11.37 o
   5   8   0      863.31      881.63     24.96 o
   6   8   0     6808.20     6861.73     85.23 o
   7   8   0     2942.88     2872.69     47.27 o
   8   8   0        8.15       20.21     19.63 o
   9   8   0      771.96      793.28     56.13 o
  10   8   0      462.70      485.41     46.94 o
  11   8   0        7.33        7.98     32.26 o
  12   8   0     1192.34     1149.03     70.52 o
   1   9   0      559.39      516.21     40.66 o
   2   9   0     1549.10     1580.60     40.92 o
   3   9   0       80.48       78.50     17.57 o
   4   9   0     1716.17     1806.92     31.87 o
   5   9   0      882.39      911.94     27.28 o
   6   9   0      109.84      128.66     18.76 o
   7   9   0      269.07      290.49     23.09 o
   8   9   0       21.44       14.16     30.39 o
   9   9   0      232.54      201.26     39.31 o
  10   9   0      714.35      807.39     60.44 o
  11   9   0      615.15      683.95     58.97 o
  12   9   0      596.08      595.08     60.37 o
   0  10   0     1381.31     1315.35     80.14 o
   1  10   0      389.25      399.49     38.72 o
   2  10   0     2658.60     2788.41    166.76 o
   3  10   0      171.43      174.18     25.59 o
   4  10   0      877.13      896.56     35.43 o
   5  10   0      179.21      208.52     19.07 o
   6  10   0       58.91       61.47     17.04 o
   7  10   0      224.98      231.60     30.30 o
   8  10   0     1972.13     1917.91     60.55 o
   9  10   0        3.18       21.23     27.32 o
  10  10   0      191.43      166.19     33.74 o
   1  11   0      452.54      449.01     43.40 o
   2  11   0        7.01       -0.73     28.89 o
   3  11   0       47.24       62.68     24.90 o
   4  11   0      272.41      273.54     31.86 o
   5  11   0     1225.57     1262.95     51.42 o
   6  11   0        8.99        2.26     24.90 o
   7  11   0      260.31      257.40     34.62 o
   8  11   0       10.18       30.67     28.84 o
   9  11   0       57.01       51.11     31.59 o
   0  12   0      160.58      130.44     52.96 o
   1  12   0     2222.16     2187.97     79.92 o
   2  12   0      618.38      639.84     54.33 o
   3  12   0       27.17       29.56     34.58 o
   4  12   0      637.27      658.63     46.26 o
   5  12   0       10.19       22.95     28.13 o
   6  12   0       34.12       53.85     32.57 o
   7  12   0      626.73      674.70     58.54 o
   1  13   0      476.35      507.44     53.67 o
   2  13   0      232.24      254.43     55.41 o
   3  13   0      454.33      521.26     55.41 o
   4  13   0      748.99      773.80     92.97 o
   5  13   0       14.72       41.62     39.40 o
 -15   0   1     2774.12     2771.52    132.86 o
 -13   0   1     1733.12     1730.40     73.60 o
 -11   0   1     1714.90     1676.13     90.44 o
  -9   0   1    15575.52    15379.28    817.04 o
  -7   0   1      485.67      497.05     42.73 o
  -5   0   1      845.79      757.85     44.29 o
  -3   0   1     8223.89     8000.00    353.76 o
  -1   0   1     3926.14     4002.54    141.31 o
   1   0   1    25605.45    21136.76   1131.72 o
   3   0   1     6975.86     6589.41    434.45 o
   5   0   1     7635.26     6920.03    350.40 o
   7   0   1     4118.87     3485.28    180.76 o
   9   0   1     6724.40     6394.43    317.49 o
  11   0   1      233.93      234.54     23.44 o
  13   0   1     2507.71     2671.83     95.48 o
  15   0   1      186.16      189.58     65.92 o
 -16   1   1      116.51      143.01     35.57 o
 -15   1   1      256.61      308.63     36.95 o
 -14   1   1      143.95      138.28     25.78 o
 -13   1   1      617.71      588.61     27.91 o
 -12   1   1      616.85      627.81     26.99 o
 -11   1   1       98.90       97.78     13.52 o
 -10   1   1       59.21       56.19     11.42 o
  -9   1   1      240.45      220.96     11.06 o
  -8   1   1      848.84      826.57     28.47 o
  -7   1   1     2946.21     2675.71     94.19 o
  -6   1   1     7251.20     6946.08    242.17 o
  -5   1   1     3290.45     2978.78     87.78 o
  -4   1   1     8560.95     8542.50    213.60 o
  -3   1   1     7673.48     8114.84    140.33 o
  -2   1   1     2942.81     3327.90     35.00 o
  -1   1   1     7561.30     8473.05     38.10 o
   0   1   1    19657.65    18943.09    180.98 o
   1   1   1     3932.77     3611.43     53.09 o
   2   1   1     3463.77     3219.83     63.24 o
   3   1   1    10409.34     9661.25    266.66 o
   4   1   1    10193.89     9214.90    287.68 o
   5   1   1     2612.68     2624.90     92.36 o
   6   1   1    13280.96    12541.61    398.37 o
   7   1   1     5820.33     5838.77    153.61 o
   8   1   1     1240.66     1190.29     36.87 o
   9   1   1      648.34      615.97     16.92 o
  10   1   1     4197.35     4101.69    102.70 o
  11   1   1        5.91       14.86     12.06 o
  12   1   1      877.32      901.54     30.92 o
  13   1   1      775.75      749.33     44.93 o
  14   1   1       22.00       14.37     28.24 o
  15   1   1      133.43      130.74     34.31 o
 -16   2   1     1032.23     1109.32     73.83 o
 -15   2   1      647.33      641.72     45.45 o
 -14   2   1      136.79      141.40     30.39 o
 -13   2   1      443.23      460.34     29.09 o
 -12   2   1     2205.79     2271.03     61.21 o
 -11   2   1     2743.24     2698.85     73.27 o
 -10   2   1     1985.66     1875.65     61.93 o
  -9   2   1      857.93      912.09     27.42 o
  -8   2   1     2762.20     2681.57     82.76 o
  -7   2   1      476.29      480.33     16.92 o
  -6   2   1       91.19       79.86      5.85 o
  -5   2   1     8232.15     8441.11    173.95 o
  -4   2   1    23150.89    24212.55    240.08 o
  -3   2   1      457.35      476.59      6.86 o
  -2   2   1     8067.80     8665.78     65.69 o
  -1   2   1     8662.00     9538.49     83.35 o
   0   2   1     9430.78     9875.39    139.77 o
   1   2   1    13691.60    14105.33    230.53 o
   2   2   1     6544.59     6511.75     94.19 o
   3   2   1     6407.00     6213.66    110.42 o
   4   2   1     6719.79     6389.32    140.55 o
   5   2   1     2963.66     2647.78     59.91 o
   6   2   1     1161.15     1044.47     30.72 o
   7   2   1      285.83      249.64     11.25 o
   8   2   1        0.52       -0.42      8.37 o
   9   2   1       16.98       29.70     11.93 o
  10   2   1      744.80      699.04     23.16 o
  11   2   1     2158.00     2204.27     63.94 o
  12   2   1     1220.25     1323.99     48.98 o
  13   2   1      405.77      455.63     37.08 o
  14   2   1      809.18      879.00     51.33 o
  15   2   1       12.53       34.62     32.21 o
 -15   3   1       19.07       18.72     36.21 o
 -14   3   1     1823.64     1838.13     75.93 o
 -13   3   1      112.01      130.00     28.13 o
 -12   3   1      762.50      810.90     41.70 o
 -11   3   1        6.48       17.36     14.76 o
 -10   3   1      165.75      172.95     14.78 o
  -9   3   1       17.75       16.00     10.60 o
  -8   3   1     1375.84     1272.31     26.04 o
  -7   3   1      773.37      751.58     22.41 o
  -6   3   1      703.62      645.84     17.80 o
  -5   3   1     3916.47     4066.85     54.39 o
  -4   3   1    12131.93    12292.62    155.73 o
  -3   3   1       18.39       27.48      3.85 o
  -2   3   1    13901.02    15441.61    204.82 o
  -1   3   1     4047.42     4327.89     65.65 o
   0   3   1     3493.38     3875.28     52.31 o
   1   3   1      435.31      386.16     11.28 o
   2   3   1    17053.01    17373.48    260.67 o
   3   3   1    11254.72    11756.51    190.22 o
   4   3   1     8700.45     9327.80    133.02 o
   5   3   1       45.20       45.78      5.99 o
   6   3   1     1333.95     1394.30     46.54 o
   7   3   1     2674.93     2373.77     65.74 o
   8   3   1     9747.26     9348.17    266.44 o
   9   3   1       53.61       66.52     11.28 o
  10   3   1       11.38       10.34     14.94 o
  11   3   1       43.64       43.24     22.81 o
  12   3   1     2241.77     2323.30     63.15 o
  13   3   1      775.68      871.23     48.17 o
  14   3   1     2449.69     2515.54     93.40 o
  15   3   1      346.70      355.68     49.86 o
 -15   4   1       43.67       48.58     39.36 o
 -14   4   1       50.76       43.84     37.80 o
 -13   4   1      186.21      215.45     41.06 o
 -12   4   1       61.02       29.60     33.41 o
 -11   4   1     8422.95     8091.99    278.25 o
 -10   4   1       68.00       54.97     13.32 o
  -9   4   1      171.85      157.49     14.02 o
  -8   4   1      305.73      288.73     13.02 o
  -7   4   1     5014.66     5136.19     84.05 o
  -6   4   1      788.26      819.09     15.44 o
  -5   4   1     8056.24     8446.77     86.37 o
  -4   4   1        8.31       11.28      4.75 o
  -3   4   1      113.12       95.70      6.35 o
  -2   4   1    16441.63    17963.54    364.23 o
  -1   4   1     5893.77     5932.48     63.91 o
   0   4   1     2023.74     2246.42     24.57 o
   1   4   1     2677.35     2767.60     33.81 o
   2   4   1      128.61      149.29      7.21 o
   3   4   1      128.57      171.34      7.71 o
   4   4   1      206.12      164.39      8.96 o
   5   4   1    18163.44    18395.85    275.89 o
   6   4   1       16.95       21.90      6.76 o
   7   4   1      164.11      196.13     10.45 o
   8   4   1      257.85      263.81     15.45 o
   9   4   1      270.51      246.54     22.21 o
  10   4   1        3.14        4.77     17.36 o
  11   4   1     3237.25     3047.51    117.40 o
  12   4   1      557.95      626.59     74.81 o
  13   4   1       29.41       40.50     36.38 o
  14   4   1      192.61      210.86     45.84 o
 -15   5   1       10.94        8.95     41.28 o
 -14   5   1       71.14      117.18     42.37 o
 -13   5   1     1824.32     1950.53     79.48 o
 -12   5   1      555.48      466.23     33.96 o
 -11   5   1      683.82      665.94     35.48 o
 -10   5   1      542.01      529.99     42.83 o
  -9   5   1      529.92      525.10     25.29 o
  -8   5   1      598.54      630.22     19.55 o
  -7   5   1     1925.47     1893.44     35.84 o
  -6   5   1      259.31      266.63     11.25 o
  -5   5   1     3361.43     3410.52     70.07 o
  -4   5   1     3171.85     3464.69     54.35 o
  -3   5   1       23.06       26.21      6.62 o
  -2   5   1     8990.50     9760.18    111.07 o
  -1   5   1      635.32      642.40     15.05 o
   0   5   1      181.40      164.19      8.60 o
   1   5   1     5873.26     6022.48     74.94 o
   2   5   1     6919.81     7411.25    207.47 o
   3   5   1     6978.06     7489.21    122.50 o
   4   5   1     1476.25     1403.35     21.27 o
   5   5   1      303.48      317.78     11.29 o
   6   5   1        2.25       12.32      9.56 o
   7   5   1     3683.08     3528.48     56.70 o
   8   5   1      704.63      663.72     22.59 o
   9   5   1     2754.76     2574.72     61.71 o
  10   5   1     1528.97     1393.34     55.22 o
  11   5   1        2.72       -3.58     20.13 o
  12   5   1      183.96      221.63     36.46 o
  13   5   1      279.45      265.54     43.40 o
  14   5   1     1743.38     1775.89     82.16 o
 -14   6   1       41.60       63.61     40.31 o
 -13   6   1      275.78      363.78     45.72 o
 -12   6   1      563.83      522.20     47.19 o
 -11   6   1      280.98      210.59     26.38 o
 -10   6   1     1446.60     1309.16     42.66 o
  -9   6   1     8038.28     7663.41    148.39 o
  -8   6   1     1656.81     1638.98     32.16 o
  -7   6   1     1202.20     1228.54     31.49 o
  -6   6   1      115.51       96.89     10.64 o
  -5   6   1      511.99      495.60     15.89 o
  -4   6   1     1925.23     2018.43     30.96 o
  -3   6   1     5819.55     5930.22     55.31 o
  -2   6   1     7051.65     7105.39     79.98 o
  -1   6   1       21.67       29.48      7.33 o
   0   6   1     1834.28     2310.42     35.76 o
   1   6   1      869.37      996.87     31.32 o
   2   6   1       67.95       75.48     10.13 o
   3   6   1     2660.37     2767.39     39.37 o
   4   6   1     1123.68     1053.53     21.66 o
   5   6   1        2.48        7.08      8.04 o
   6   6   1      887.01      867.52     26.41 o
   7   6   1     2053.36     2006.71     38.11 o
   8   6   1        0.02        3.87     14.67 o
   9   6   1      637.98      640.79     33.51 o
  10   6   1       90.81       67.82     31.01 o
  11   6   1       13.39      -20.21     28.14 o
  12   6   1     1075.63     1024.97     72.91 o
  13   6   1      390.80      391.52     50.24 o
 -13   7   1      109.51      105.51     42.76 o
 -12   7   1     2022.82     2137.12     82.32 o
 -11   7   1        5.98      -14.65     31.60 o
 -10   7   1     1118.37     1014.51     56.30 o
  -9   7   1       22.41       11.24     18.89 o
  -8   7   1      133.05      131.15     17.82 o
  -7   7   1     1045.20     1042.67     27.65 o
  -6   7   1     4481.62     4513.90     46.15 o
  -5   7   1      529.50      508.30     19.72 o
  -4   7   1      613.96      621.92     19.39 o
  -3   7   1      544.00      571.10     16.17 o
  -2   7   1      137.79      145.61     14.27 o
  -1   7   1       76.10       99.97      8.73 o
   0   7   1    13441.57    14377.45    329.34 o
   1   7   1       19.69       25.69      8.87 o
   2   7   1      669.31      730.92     19.02 o
   3   7   1       36.25       37.31      9.59 o
   4   7   1       23.35       30.22     11.38 o
   5   7   1      320.58      333.53     19.19 o
   6   7   1     5848.65     5691.41     65.81 o
   7   7   1      338.80      306.28     20.99 o
   8   7   1      459.44      461.79     25.75 o
   9   7   1       16.56       37.53     28.82 o
  10   7   1     1585.44     1627.44     69.40 o
  11   7   1      126.40      122.65     37.50 o
  12   7   1      706.59      615.01     55.00 o
  13   7   1       94.65       87.26     40.75 o
 -13   8   1      416.47      398.75     54.60 o
 -12   8   1      382.43      394.39     49.47 o
 -11   8   1       18.49      -12.78     30.94 o
 -10   8   1      823.84      776.74     58.43 o
  -9   8   1     3300.67     3216.82     87.18 o
  -8   8   1       21.58       41.56     17.15 o
  -7   8   1     1741.72     1763.65     34.97 o
  -6   8   1      392.55      395.96     20.11 o
  -5   8   1        2.80       -1.84     10.74 o
  -4   8   1     1770.63     1835.86     27.73 o
  -3   8   1     5504.90     5647.28     86.71 o
  -2   8   1     1094.03     1107.26     26.39 o
  -1   8   1       89.77      122.51     14.76 o
   0   8   1      957.48     1006.42     22.92 o
   1   8   1     2553.31     2776.80     85.70 o
   2   8   1     2502.65     2548.25     50.28 o
   3   8   1      903.41      974.03     23.79 o
   4   8   1      668.26      676.55     29.28 o
   5   8   1      166.62      169.32     17.18 o
   6   8   1       92.11      104.82     17.34 o
   7   8   1      958.41      946.76     32.56 o
   8   8   1      127.25      130.86     39.68 o
   9   8   1      470.86      462.18     44.62 o
  10   8   1      354.95      349.00     45.53 o
  11   8   1      164.88      172.26     40.16 o
  12   8   1      272.86      269.39     49.13 o
 -12   9   1      736.07      709.35     61.89 o
 -11   9   1      354.62      372.83     38.31 o
 -10   9   1      283.26      243.33     34.16 o
  -9   9   1      163.15      183.75     30.62 o
  -8   9   1     1685.73     1614.00     54.10 o
  -7   9   1     1086.73     1092.69     29.51 o
  -6   9   1      666.84      633.04     24.94 o
  -5   9   1      727.67      753.96     23.33 o
  -4   9   1      328.15      332.79     18.43 o
  -3   9   1        3.45       -2.89     14.85 o
  -2   9   1      351.56      388.02     21.08 o
  -1   9   1      655.71      608.58     42.45 o
   0   9   1      227.05      210.85     29.86 o
   1   9   1     3791.92     3848.44    143.39 o
   2   9   1      858.43      963.07     36.59 o
   3   9   1      525.66      556.04     32.87 o
   4   9   1      474.04      527.61     24.10 o
   5   9   1     1391.70     1362.55     36.12 o
   6   9   1      133.46      122.02     19.08 o
   7   9   1     3292.13     3153.20     76.16 o
   8   9   1      244.67      233.54     37.87 o
   9   9   1      536.49      595.86     50.43 o
  10   9   1      132.25      135.52     40.94 o
  11   9   1        7.63        7.91     39.56 o
 -11  10   1     2098.36     2175.04     81.75 o
 -10  10   1      427.20      452.65     40.83 o
  -9  10   1      258.44      266.62     34.78 o
  -8  10   1      190.86      194.65     30.55 o
  -7  10   1      913.24      914.07     45.98 o
  -6  10   1       64.60       62.95     15.65 o
  -5  10   1     3223.62     3287.58     68.85 o
  -4  10   1     1279.53     1296.29     39.21 o
  -3  10   1       71.39       82.86     22.81 o
  -2  10   1     1284.98     1299.31     57.15 o
  -1  10   1     2334.15     2414.21     71.58 o
   0  10   1        1.78        1.88     25.27 o
   1  10   1      456.09      448.03     40.30 o
   2  10   1       19.89       19.77     27.00 o
   3  10   1        4.66       12.27     21.09 o
   4  10   1       57.01       77.04     22.92 o
   5  10   1     1493.35     1612.38     41.14 o
   6  10   1      269.46      278.84     30.11 o
   7  10   1       23.51       29.26     25.65 o
   8  10   1        0.70       -0.40     34.09 o
   9  10   1       36.33       11.83     33.90 o
  10  10   1      228.07      268.18     47.85 o
  -9  11   1        6.55        0.09     28.10 o
  -8  11   1     1009.32      992.26     52.25 o
  -7  11   1      345.46      326.51     35.81 o
  -6  11   1       40.23       43.36     25.03 o
  -5  11   1      148.62      123.87     21.10 o
  -4  11   1      726.45      688.68     42.04 o
  -3  11   1       33.32       38.17     23.16 o
  -2  11   1      574.23      594.16     49.78 o
  -1  11   1      538.67      495.66     44.89 o
   0  11   1      134.03      106.47     32.70 o
   1  11   1        3.13       27.84     29.94 o
   2  11   1     3049.19     2937.86     84.65 o
   3  11   1      226.28      255.30     38.81 o
   4  11   1      367.03      375.87     34.97 o
   5  11   1      175.46      161.47     30.24 o
   6  11   1       93.11       67.37     27.96 o
   7  11   1       69.06       52.80     29.74 o
   8  11   1      660.19      696.38     58.11 o
   9  11   1       42.31       43.17     30.56 o
  -8  12   1      410.53      446.34     52.18 o
  -7  12   1      305.82      289.13     45.95 o
  -6  12   1        0.10        4.30     27.68 o
  -5  12   1      786.37      773.77     47.81 o
  -4  12   1       71.56      110.32     29.78 o
  -3  12   1        4.84        7.87     32.67 o
  -2  12   1      633.81      737.49     57.01 o
  -1  12   1     1221.42     1231.87     65.50 o
   0  12   1     1307.01     1187.37     65.10 o
   1  12   1       72.46      154.01     46.49 o
   2  12   1      242.15      236.69     42.60 o
   3  12   1       89.13       75.39     36.65 o
   4  12   1      764.95      718.75     59.66 o
   5  12   1      404.15      430.19     39.68 o
   6  12   1      113.67       95.98     32.33 o
   7  12   1      428.80      427.55     52.68 o
  -5  13   1       66.87       88.33     40.61 o
  -4  13   1       67.73      109.07     40.86 o
  -3  13   1        6.39       52.91     39.09 o
  -2  13   1       10.19       41.01     38.13 o
  -1  13   1      376.54      414.69     51.02 o
   0  13   1      671.72      712.44     60.53 o
   1  13   1       85.59      128.34     41.86 o
   2  13   1      156.63      116.83     49.09 o
   3  13   1       53.98       26.26     39.44 o
   4  13   1      408.34      339.87     50.74 o
 -16   0   2      373.62      429.25     49.97 o
 -14   0   2       54.48       30.46     31.10 o
 -12   0   2      696.29      757.00     41.79 o
 -10   0   2       15.72       14.21     14.51 o
  -8   0   2     1109.43     1008.12     63.45 o
  -6   0   2    14907.50    13706.98    643.34 o
  -4   0   2    15070.02    15079.26    526.08 o
  -2   0   2     9974.87     9784.98    283.57 o
   0   0   2      150.96      152.33      9.46 o
   2   0   2     3194.82     2749.95    151.20 o
   4   0   2     3638.69     3446.79    162.40 o
   6   0   2     3713.44     3303.89    185.64 o
   8   0   2      309.32      258.67     14.75 o
  10   0   2     2452.66     2338.57     74.78 o
  12   0   2     1512.92     1458.27     62.51 o
  14   0   2       66.52       29.72     54.29 o
 -16   1   2      897.82      974.78     54.12 o
 -15   1   2     1105.95     1172.76     46.41 o
 -14   1   2      681.20      678.12     36.65 o
 -13   1   2       87.77       91.78     17.72 o
 -12   1   2       17.68       14.03     12.35 o
 -11   1   2      122.95      110.37     13.15 o
 -10   1   2     1205.64     1119.45     38.12 o
  -9   1   2     5160.14     4843.85    154.92 o
  -8   1   2     3255.04     3016.20    107.51 o
  -7   1   2     1038.89     1102.03     31.21 o
  -6   1   2       13.78       23.11      3.52 o
  -5   1   2     1685.61     1611.99     42.42 o
  -4   1   2     1221.87     1198.52     42.35 o
  -3   1   2    15240.71    15927.24    165.81 o
  -2   1   2     1371.08     1460.94     10.51 o
  -1   1   2     1121.72     1149.61     39.06 o
   0   1   2      100.51      109.10      3.70 o
   1   1   2    10254.00     9642.46    243.84 o
   2   1   2     2468.37     2338.14     74.65 o
   3   1   2    16354.51    15077.88    448.84 o
   4   1   2      324.50      265.65      9.47 o
   5   1   2       49.98       63.76      5.80 o
   6   1   2     2014.00     1907.27     63.40 o
   7   1   2     7349.56     7173.23    183.99 o
   8   1   2     4077.73     3763.42    146.65 o
   9   1   2      773.73      720.30     25.50 o
  10   1   2      662.46      641.68     22.22 o
  11   1   2      235.16      216.84     16.69 o
  12   1   2      687.73      669.96     33.19 o
  13   1   2     2532.01     2648.50     68.12 o
  14   1   2      602.48      661.36     45.98 o
  15   1   2      345.76      437.49     54.80 o
 -16   2   2      326.50      332.41     50.85 o
 -15   2   2      221.19      214.51     33.41 o
 -14   2   2      415.57      449.49     31.49 o
 -13   2   2      655.68      717.37     60.18 o
 -12   2   2      422.89      431.58     22.91 o
 -11   2   2     2519.68     2447.23     77.91 o
 -10   2   2      780.46      723.61     26.22 o
  -9   2   2     2095.94     2081.76     54.29 o
  -8   2   2       80.93       63.74      7.73 o
  -7   2   2     4729.91     4404.74    188.98 o
  -6   2   2     1427.19     1393.22     41.48 o
  -5   2   2     3584.66     3424.41     47.62 o
  -4   2   2     6822.00     7149.37     65.19 o
  -3   2   2     7429.27     8318.58     69.46 o
  -2   2   2     8871.60    10019.27     80.44 o
  -1   2   2    10747.28    12326.90    266.24 o
   0   2   2       16.42       22.86      7.41 o
   1   2   2    16167.15    15814.29    350.66 o
   2   2   2     4666.96     4362.68     80.19 o
   3   2   2    10156.92     9681.40    166.96 o
   4   2   2     1712.35     1632.02     38.05 o
   5   2   2       62.44       51.39      5.72 o
   6   2   2      942.54      893.28     23.94 o
   7   2   2     2999.24     2802.68     79.86 o
   8   2   2      871.94      804.78     20.68 o
   9   2   2     5326.46     5345.92    128.04 o
  10   2   2      302.38      285.08     16.50 o
  11   2   2       87.96       90.75     24.57 o
  12   2   2     1122.01     1226.63     65.51 o
  13   2   2      124.49      126.35     29.94 o
  14   2   2      521.87      486.33     40.92 o
 -16   3   2      270.42      335.87     52.39 o
 -15   3   2       95.98       90.70     40.96 o
 -14   3   2       93.80       87.67     35.94 o
 -13   3   2     1588.16     1554.22     68.45 o
 -12   3   2        0.88        6.98     19.86 o
 -11   3   2     2209.27     2219.14     98.18 o
 -10   3   2      116.05      119.80     12.39 o
  -9   3   2     1032.84      957.38     21.34 o
  -8   3   2     3141.93     3056.82     78.59 o
  -7   3   2     6977.15     6442.14    159.76 o
  -6   3   2     1167.30     1223.72     27.88 o
  -5   3   2     8252.84     8888.58    104.32 o
  -4   3   2      513.54      519.21      8.70 o
  -3   3   2     2382.62     2483.03     21.28 o
  -2   3   2     3986.17     4219.88     57.46 o
  -1   3   2    22606.69    23723.77    763.58 o
   0   3   2     3835.31     4082.86     29.96 o
   1   3   2      247.53      261.77      8.53 o
   2   3   2      817.21      853.51     12.97 o
   3   3   2     8520.04     9112.61    172.55 o
   4   3   2      895.03      863.58     12.54 o
   5   3   2    19351.96    18485.71    441.87 o
   6   3   2     2384.75     2386.79     60.29 o
   7   3   2      187.11      180.07     10.34 o
   8   3   2      298.36      275.00     12.92 o
   9   3   2     2018.17     1936.02     67.48 o
  10   3   2        2.58        6.58     15.17 o
  11   3   2     2699.16     2628.52     61.36 o
  12   3   2      684.07      736.45     44.40 o
  13   3   2       11.68       19.11     26.59 o
  14   3   2      273.34      348.35     47.32 o
 -15   4   2      246.44      202.96     44.30 o
 -14   4   2     1736.45     1820.38     76.99 o
 -13   4   2      257.98      258.57     40.17 o
 -12   4   2      389.93      390.13     34.67 o
 -11   4   2      764.99      732.30     38.27 o
 -10   4   2     5476.91     5336.70     99.34 o
  -9   4   2       76.30       94.81     10.40 o
  -8   4   2     2212.05     2123.25     34.26 o
  -7   4   2      200.90      160.94     10.40 o
  -6   4   2     3067.89     3174.94     41.26 o
  -5   4   2      225.71      249.00     14.58 o
  -4   4   2     4428.29     4409.44     33.34 o
  -3   4   2      104.22      107.83      8.34 o
  -2   4   2      572.12      711.28     19.49 o
  -1   4   2        0.61       57.47     30.61 o
   0   4   2     1763.41     1872.95     68.11 o
   1   4   2     2293.56     2500.20    107.74 o
   2   4   2    15367.17    15606.61    285.03 o
   3   4   2       13.48       15.79      5.56 o
   4   4   2      433.97      461.75     15.99 o
   5   4   2        2.49        3.46      3.75 o
   6   4   2     1731.18     1608.12     52.13 o
   7   4   2      292.48      269.55     17.93 o
   8   4   2     2953.95     2824.48    102.46 o
   9   4   2     1736.95     1597.66     89.71 o
  10   4   2      726.82      669.32     38.46 o
  11   4   2      168.82      158.47     21.58 o
  12   4   2      862.96      871.69     58.27 o
  13   4   2        2.26       14.91     34.56 o
  14   4   2     1316.71     1356.45     76.54 o
 -15   5   2       80.67       57.28     40.42 o
 -14   5   2       32.54       27.21     34.08 o
 -13   5   2      260.25      274.78     41.77 o
 -12   5   2       52.52       63.66     22.07 o
 -11   5   2      152.43      163.16     23.32 o
 -10   5   2     2245.14     2154.32     59.46 o
  -9   5   2      170.33      199.33     16.04 o
  -8   5   2     2627.58     2546.59     34.38 o
  -7   5   2     3422.89     3552.00     73.70 o
  -6   5   2      385.43      386.55     12.09 o
  -5   5   2     1015.85      964.72     18.00 o
  -4   5   2      548.07      563.68     13.02 o
  -3   5   2     5361.36     5931.67     83.42 o
  -2   5   2    10261.09    10886.13    332.97 o
  -1   5   2     8555.44     8475.66     70.94 o
   0   5   2     4425.63     4606.94    110.57 o
   1   5   2     1285.84     1372.71     30.49 o
   2   5   2        7.35       28.36      6.55 o
   3   5   2     1049.67     1075.82     18.15 o
   4   5   2     5219.05     5249.63    118.22 o
   5   5   2     3755.98     3910.70     67.44 o
   6   5   2     1316.32     1334.82     42.64 o
   7   5   2      761.09      783.35     23.49 o
   8   5   2     1562.02     1515.93     39.82 o
   9   5   2     1596.99     1398.95     51.72 o
  10   5   2      411.28      417.92     31.01 o
  11   5   2     1096.79     1101.05     43.84 o
  12   5   2     1215.17     1212.05     66.77 o
  13   5   2      187.91      158.44     41.64 o
 -14   6   2      113.32       97.13     42.64 o
 -13   6   2      113.49      171.88     42.15 o
 -12   6   2     1754.63     1691.60     72.02 o
 -11   6   2      734.97      682.22     42.53 o
 -10   6   2      693.65      629.06     29.94 o
  -9   6   2      594.26      549.60     27.17 o
  -8   6   2      979.33      957.75     30.08 o
  -7   6   2      117.86      139.31     13.82 o
  -6   6   2     2496.55     2622.96     42.57 o
  -5   6   2      605.40      576.22     15.80 o
  -4   6   2      167.05      181.44     10.71 o
  -3   6   2      864.88      878.50     17.59 o
  -2   6   2      430.53      421.04     41.16 o
  -1   6   2      443.12      535.26     20.60 o
   0   6   2     5964.73     6279.18    147.42 o
   1   6   2     6928.51     7407.37    182.59 o
   2   6   2       91.05      113.76      8.79 o
   3   6   2     1377.99     1382.73     31.11 o
   4   6   2     2212.63     2189.55     43.68 o
   5   6   2       58.83       59.64      9.78 o
   6   6   2      446.33      439.37     19.47 o
   7   6   2      332.43      330.49     21.29 o
   8   6   2       17.99       15.19     15.23 o
   9   6   2     1281.59     1332.71     43.95 o
  10   6   2     1176.84     1197.28     63.33 o
  11   6   2        6.84       13.64     31.79 o
  12   6   2        0.74        5.02     36.57 o
  13   6   2       10.34       10.62     38.31 o
 -14   7   2        0.66      -18.52     35.51 o
 -13   7   2        2.00      -20.64     35.05 o
 -12   7   2      395.33      355.86     45.40 o
 -11   7   2        0.55       -7.24     23.48 o
 -10   7   2      263.29      266.86     30.07 o
  -9   7   2     5737.10     5642.45    111.22 o
  -8   7   2      208.76      211.46     17.68 o
  -7   7   2      179.17      195.49     15.03 o
  -6   7   2     1447.58     1451.44     26.97 o
  -5   7   2      605.75      643.02     19.45 o
  -4   7   2      343.48      351.13     14.81 o
  -3   7   2     5971.59     6122.72     46.31 o
  -2   7   2      229.23      289.05     26.34 o
  -1   7   2      191.19      183.63     14.49 o
   0   7   2      489.34      535.05     18.95 o
   1   7   2     9831.46    10331.84    255.45 o
   2   7   2      129.71      144.61     13.58 o
   3   7   2     1604.68     1704.94     34.84 o
   4   7   2       43.26       58.93     13.10 o
   5   7   2       16.19       16.44     12.97 o
   6   7   2      486.67      431.05     22.99 o
   7   7   2     4676.30     4426.34     58.81 o
   8   7   2      205.10      181.23     20.54 o
   9   7   2      675.09      585.44     50.29 o
  10   7   2        8.44        1.01     32.93 o
  11   7   2       54.81       55.53     34.60 o
  12   7   2      177.64      204.10     44.83 o
 -13   8   2      714.38      761.18     62.80 o
 -12   8   2      775.68      772.56     61.93 o
 -11   8   2     1046.40      967.98     48.51 o
 -10   8   2      121.64      129.61     23.79 o
  -9   8   2      367.97      366.78     28.50 o
  -8   8   2     2068.51     2056.55     39.58 o
  -7   8   2      240.87      243.22     17.21 o
  -6   8   2     2426.59     2488.96     35.44 o
  -5   8   2      257.38      262.92     15.55 o
  -4   8   2        6.43        3.64     10.08 o
  -3   8   2      203.87      207.77     13.99 o
  -2   8   2     3224.59     3372.77     85.69 o
  -1   8   2      321.20      379.54     23.58 o
   0   8   2     4490.59     4756.82    282.03 o
   1   8   2      205.39      213.13     23.61 o
   2   8   2      289.34      269.52     22.12 o
   3   8   2      510.42      538.16     20.19 o
   4   8   2      366.27      350.32     19.67 o
   5   8   2      919.80      914.48     29.35 o
   6   8   2      543.78      506.79     26.14 o
   7   8   2      117.92      139.57     19.91 o
   8   8   2      267.61      271.52     37.72 o
   9   8   2      553.80      509.29     56.84 o
  10   8   2     1088.39     1166.61     68.56 o
  11   8   2      354.32      353.08     48.52 o
  12   8   2      191.70      209.73     46.97 o
 -12   9   2       77.06       76.60     38.32 o
 -11   9   2      731.86      780.94     48.48 o
 -10   9   2      682.83      659.43     44.25 o
  -9   9   2     1545.84     1539.46     48.90 o
  -8   9   2      991.93     1025.09     40.39 o
  -7   9   2     1350.11     1349.49     42.06 o
  -6   9   2      295.55      301.86     18.27 o
  -5   9   2      454.28      481.53     22.02 o
  -4   9   2     1410.53     1482.74     27.48 o
  -3   9   2       32.75       37.74     15.87 o
  -2   9   2     2414.18     2657.01     54.77 o
  -1   9   2      431.47      503.22     25.44 o
   0   9   2     1185.84     1174.02     73.18 o
   1   9   2      767.34      807.70     67.49 o
   2   9   2      196.98      220.87     45.03 o
   3   9   2     4236.57     4221.81     97.61 o
   4   9   2       28.67       28.90     14.64 o
   5   9   2     1536.80     1534.73     36.97 o
   6   9   2     1785.60     1786.94     40.95 o
   7   9   2      440.95      419.80     34.29 o
   8   9   2      669.59      688.07     55.86 o
   9   9   2      179.59      218.35     40.94 o
  10   9   2       23.33       16.47     34.89 o
  11   9   2       68.10       34.79     37.50 o
 -11  10   2       22.91       32.64     29.56 o
 -10  10   2      694.67      727.59     48.18 o
  -9  10   2      110.53      140.90     25.63 o
  -8  10   2      468.87      482.99     44.06 o
  -7  10   2        6.33        9.49     20.43 o
  -6  10   2      166.12      177.04     17.64 o
  -5  10   2      376.33      408.68     20.50 o
  -4  10   2     4872.31     4892.60    121.53 o
  -3  10   2     2642.48     2558.29     84.98 o
  -2  10   2       33.49       37.06     26.49 o
  -1  10   2       18.37       41.92     27.02 o
   0  10   2        3.05       -9.35     25.06 o
   1  10   2     1876.88     1746.76     64.92 o
   2  10   2     2536.91     2629.73    107.32 o
   3  10   2      440.12      443.01     41.03 o
   4  10   2        0.53        4.15     25.47 o
   5  10   2       12.31       15.86     17.56 o
   6  10   2       31.19        8.40     23.74 o
   7  10   2      387.38      410.19     36.59 o
   8  10   2      763.95      712.89     59.06 o
   9  10   2      156.55      249.52     43.95 o
  10  10   2        3.73      -17.13     36.54 o
 -10  11   2        8.74       19.27     31.32 o
  -9  11   2        4.58       17.79     30.15 o
  -8  11   2      156.36      130.58     26.29 o
  -7  11   2     1639.12     1659.23     49.80 o
  -6  11   2      211.60      228.22     26.76 o
  -5  11   2      817.10      809.77     33.16 o
  -4  11   2       83.50       68.76     24.47 o
  -3  11   2      135.19      149.32     34.76 o
  -2  11   2      319.86      355.44     41.04 o
  -1  11   2     2286.57     2389.12     77.21 o
   0  11   2        7.87       16.22     29.42 o
   1  11   2      475.94      466.44     45.05 o
   2  11   2      141.66      118.86     34.49 o
   3  11   2      197.20      168.74     36.70 o
   4  11   2      548.60      517.28     65.61 o
   5  11   2     2662.49     2679.22    240.66 o
   6  11   2       99.62      101.65     35.01 o
   7  11   2      217.77      197.87     60.04 o
   8  11   2        3.71       25.90     38.54 o
  -8  12   2      291.19      316.92     47.41 o
  -7  12   2      446.42      446.79     49.71 o
  -6  12   2      564.91      513.36     40.54 o
  -5  12   2     1333.52     1392.08     55.65 o
  -4  12   2      570.83      565.76     72.85 o
  -3  12   2       90.65      122.27     37.32 o
  -2  12   2      299.70      322.86     43.77 o
  -1  12   2        2.60       -5.94     32.18 o
   0  12   2       49.82       76.26     35.86 o
   1  12   2       18.18       34.85     34.24 o
   2  12   2      207.95      220.63     42.37 o
   3  12   2      549.46      590.67     53.69 o
   4  12   2      208.06      191.11     42.18 o
   5  12   2      150.88      142.25     40.65 o
   6  12   2      100.25      141.71     34.23 o
  -5  13   2      165.13      220.61     46.20 o
  -4  13   2      161.24      186.68     43.78 o
  -3  13   2     1203.37     1169.27     70.64 o
  -2  13   2      544.37      554.30     72.48 o
  -1  13   2      122.57      126.36     41.40 o
   0  13   2      146.37      174.93     43.67 o
   1  13   2      522.25      545.93     56.10 o
   2  13   2        3.36       14.64     38.22 o
   3  13   2      445.52      515.96     63.25 o
   4  13   2       28.65       66.21     40.03 o
 -15   0   3     3672.02     3824.08    130.89 o
 -13   0   3     4123.83     4277.60    127.56 o
 -11   0   3      503.30      482.27     28.05 o
  -9   0   3     5108.11     4722.81    138.66 o
  -7   0   3     7504.55     7151.58    460.38 o
  -5   0   3     6913.62     6680.16    231.75 o
  -3   0   3     8753.29     8714.36    338.40 o
  -1   0   3     4951.02     4596.44    368.58 o
   1   0   3    15816.21    12956.75    675.14 o
   3   0   3     4263.14     3888.91    174.09 o
   5   0   3      301.09      243.63     19.60 o
   7   0   3    31700.69    28711.77   1441.57 o
   9   0   3     1389.33     1410.50     48.72 o
  11   0   3       43.82       51.51     19.80 o
  13   0   3     3871.99     3947.02    142.91 o
 -16   1   3      298.51      320.55     33.02 o
 -15   1   3      232.26      229.32     27.85 o
 -14   1   3      391.90      374.16     29.40 o
 -13   1   3      110.61       92.86     17.56 o
 -12   1   3     6395.57     6208.12    174.45 o
 -11   1   3     3400.61     3346.75    110.22 o
 -10   1   3        3.79       -2.05      8.99 o
  -9   1   3      328.68      298.25     10.86 o
  -8   1   3      913.55      846.77     27.74 o
  -7   1   3      212.47      223.37      7.36 o
  -6   1   3     4376.29     4226.92     91.86 o
  -5   1   3     5785.26     5840.13    145.00 o
  -4   1   3     3656.35     3733.02    121.69 o
  -3   1   3    51113.48    55762.69   1001.46 o
  -2   1   3    28913.99    31972.58   1139.18 o
  -1   1   3     1477.53     1450.06     77.58 o
   0   1   3     3114.73     2967.69    129.95 o
   1   1   3     2098.37     1937.30     69.99 o
   2   1   3      739.26      734.14     24.79 o
   3   1   3     7410.02     6806.42    208.38 o
   4   1   3    15642.39    14203.27    520.49 o
   5   1   3     4315.70     4166.53    151.03 o
   6   1   3     1271.09     1183.24     30.81 o
   7   1   3      472.33      424.43     17.18 o
   8   1   3        4.15       -2.07      9.10 o
   9   1   3     1028.99     1013.30     24.47 o
  10   1   3     3094.91     3119.25     68.71 o
  11   1   3      217.52      231.51     23.86 o
  12   1   3        5.28       -2.63     23.78 o
  13   1   3       26.34       23.47     26.75 o
  14   1   3      207.75      189.04     44.40 o
 -16   2   3      177.41      194.73     45.35 o
 -15   2   3        2.16        0.52     27.16 o
 -14   2   3     2751.46     2856.40     79.72 o
 -13   2   3      208.17      202.67     20.09 o
 -12   2   3      665.58      648.48     23.27 o
 -11   2   3       72.49       77.47     11.50 o
 -10   2   3     1344.49     1280.38     37.01 o
  -9   2   3       13.26        4.56      4.94 o
  -8   2   3     3779.54     3525.46    133.25 o
  -7   2   3     3799.89     3621.19     93.30 o
  -6   2   3     2954.88     3204.59     33.01 o
  -5   2   3      494.20      456.99      7.87 o
  -4   2   3       54.98       57.73      4.65 o
  -3   2   3     5465.31     6341.78     89.92 o
  -2   2   3    11544.58    12619.24    290.62 o
  -1   2   3     1410.12     1543.88     47.72 o
   0   2   3     8320.41     8265.36    352.14 o
   1   2   3       12.28       12.96      3.27 o
   2   2   3       38.19       38.01      3.51 o
   3   2   3     6317.33     6018.38    147.21 o
   4   2   3       85.26      104.15      6.06 o
   5   2   3     7258.93     6727.20    173.79 o
   6   2   3     4983.27     4541.02    113.38 o
   7   2   3      887.80      861.05     26.09 o
   8   2   3     5235.76     4983.46    133.52 o
   9   2   3     1911.84     1855.98     35.65 o
  10   2   3       10.92       -9.13     15.95 o
  11   2   3      418.60      479.89     35.20 o
  12   2   3     1177.62     1196.08     51.29 o
  13   2   3       63.82       75.06     29.44 o
  14   2   3     1177.10     1346.14     93.51 o
 -16   3   3     1430.69     1485.72     79.92 o
 -15   3   3        0.81       13.26     35.22 o
 -14   3   3     1820.13     1753.87     71.36 o
 -13   3   3      174.99      173.97     26.22 o
 -12   3   3      232.86      225.94     25.88 o
 -11   3   3     1266.50     1253.31     40.48 o
 -10   3   3     4540.85     4455.42    111.69 o
  -9   3   3       55.64       65.73      9.49 o
  -8   3   3      244.43      244.78     10.27 o
  -7   3   3        2.20        3.86      5.61 o
  -6   3   3     1364.83     1492.20     19.12 o
  -5   3   3       13.56       21.33      4.50 o
  -4   3   3    27850.11    30806.47    249.75 o
  -3   3   3    15542.13    17294.70    199.40 o
  -2   3   3       69.10       83.72      5.88 o
  -1   3   3      286.56      343.88     16.04 o
   0   3   3       62.12       97.81     10.66 o
   1   3   3       79.82       81.31      4.65 o
   2   3   3    14485.87    13832.75    225.94 o
   3   3   3      857.19      791.93     14.29 o
   4   3   3     1994.14     2165.74     45.13 o
   5   3   3       26.81       20.65      5.66 o
   6   3   3     3039.79     3018.90     91.62 o
   7   3   3      469.04      459.75     15.13 o
   8   3   3     2158.78     2010.35     77.69 o
   9   3   3      564.03      528.70     23.40 o
  10   3   3       40.95       59.18     17.62 o
  11   3   3      273.39      277.55     31.15 o
  12   3   3     2061.21     2220.88     99.51 o
  13   3   3       15.36       15.82     29.35 o
  14   3   3      633.55      664.76     59.96 o
 -16   4   3      398.50      423.12     55.34 o
 -15   4   3      100.78      115.13     42.33 o
 -14   4   3        6.15      -10.54     34.28 o
 -13   4   3     3326.90     3225.04     89.59 o
 -12   4   3      115.85      108.46     17.68 o
 -11   4   3       37.63       53.16     14.69 o
 -10   4   3      485.12      485.66     22.20 o
  -9   4   3      160.62      155.27     11.53 o
  -8   4   3      626.98      636.02     16.06 o
  -7   4   3     8395.65     8325.04     99.00 o
  -6   4   3     1714.65     1714.72     23.71 o
  -5   4   3       53.58       51.71      4.90 o
  -4   4   3      429.94      488.63     13.57 o
  -3   4   3     1411.06     1646.04     25.09 o
  -2   4   3     1337.38     1438.41     38.60 o
  -1   4   3    13547.36    14090.02    209.43 o
   0   4   3     3073.13     3280.91     35.62 o
   1   4   3       16.90       17.20      5.81 o
   2   4   3      432.45      403.70     11.49 o
   3   4   3     1101.39     1006.89     40.37 o
   4   4   3     1066.84     1046.60     23.58 o
   5   4   3    10156.73    10118.23    203.49 o
   6   4   3      312.55      304.95     15.25 o
   7   4   3      347.22      301.43     18.87 o
   8   4   3       44.36       57.25     13.54 o
   9   4   3     2020.84     1909.46     96.79 o
  10   4   3        7.30       10.62     16.85 o
  11   4   3     1108.07     1164.73     50.31 o
  12   4   3       87.32      110.14     36.16 o
  13   4   3        9.90        2.00     36.84 o
 -15   5   3       11.23        8.04     37.55 o
 -14   5   3      274.68      250.94     45.56 o
 -13   5   3      879.08      832.09     59.35 o
 -12   5   3       21.17       25.02     18.38 o
 -11   5   3     2544.84     2486.33     48.45 o
 -10   5   3     1767.03     1803.40     39.21 o
  -9   5   3     1259.89     1254.14     29.50 o
  -8   5   3     2577.57     2603.51     48.50 o
  -7   5   3      139.92      135.75     11.40 o
  -6   5   3     5671.73     6034.88     68.85 o
  -5   5   3    11170.71    11598.92    129.65 o
  -4   5   3     6937.88     7361.81    133.18 o
  -3   5   3     5310.93     5321.32     55.41 o
  -2   5   3      248.67      347.73     13.14 o
  -1   5   3      740.39      754.82     30.77 o
   0   5   3     2176.93     2384.87     85.41 o
   1   5   3      772.51      709.88     40.12 o
   2   5   3     1192.03     1138.13     24.12 o
   3   5   3     5915.73     5836.12    125.52 o
   4   5   3      183.88      216.56     11.92 o
   5   5   3     6578.74     6449.67    190.15 o
   6   5   3     1810.06     1760.53     49.22 o
   7   5   3      677.69      648.18     26.27 o
   8   5   3     3236.09     3056.39     74.76 o
   9   5   3     1601.72     1546.87     45.26 o
  10   5   3       25.16       27.39     21.36 o
  11   5   3      829.01      932.99     59.86 o
  12   5   3      194.72      273.03     45.86 o
  13   5   3      254.33      240.29     47.74 o
 -15   6   3     1767.59     1724.18     81.96 o
 -14   6   3     1840.63     1845.29     81.44 o
 -13   6   3      104.86       96.35     38.83 o
 -12   6   3      643.07      616.50     41.09 o
 -11   6   3      408.23      388.66     26.48 o
 -10   6   3      991.96     1007.64     30.10 o
  -9   6   3     2260.27     2293.86     43.95 o
  -8   6   3     1785.76     1766.71     49.06 o
  -7   6   3      149.31      139.26     12.52 o
  -6   6   3     2721.88     2659.94     28.64 o
  -5   6   3      512.31      546.01     15.43 o
  -4   6   3      483.66      527.34     16.86 o
  -3   6   3     2109.77     2062.61     42.93 o
  -2   6   3     3768.19     3964.75    115.09 o
  -1   6   3        3.14       10.63      8.90 o
   0   6   3     2249.45     2327.33     60.20 o
   1   6   3     7332.33     7394.20    357.13 o
   2   6   3     2387.53     2486.96     54.20 o
   3   6   3     1004.40     1024.88     18.23 o
   4   6   3      346.93      348.69     14.32 o
   5   6   3      294.71      311.50     16.98 o
   6   6   3     2426.84     2449.12     55.57 o
   7   6   3     3077.59     2947.63     85.30 o
   8   6   3     1701.57     1552.46     50.24 o
   9   6   3      157.51      167.10     35.64 o
  10   6   3      113.97       62.00     33.15 o
  11   6   3      252.13      265.05     42.45 o
  12   6   3      279.68      319.58     49.07 o
  13   6   3     1018.71     1131.40    110.16 o
 -14   7   3       32.25       28.70     37.09 o
 -13   7   3        9.90       -1.50     34.60 o
 -12   7   3     3139.31     3012.19    109.91 o
 -11   7   3       67.32       66.01     22.16 o
 -10   7   3      173.46      180.11     19.45 o
  -9   7   3      228.11      215.44     19.01 o
  -8   7   3     6162.98     6095.69     86.53 o
  -7   7   3     1096.36     1115.90     32.37 o
  -6   7   3     4894.57     4955.04     54.06 o
  -5   7   3      322.13      316.57     15.07 o
  -4   7   3     1868.45     1903.38     47.52 o
  -3   7   3      527.95      587.90     20.80 o
  -2   7   3     7596.73     7287.12    135.28 o
  -1   7   3        0.43       -0.30      8.96 o
   0   7   3     1340.64     1318.81     48.35 o
   1   7   3     1391.58     1460.10     48.83 o
   2   7   3      527.97      508.63     29.56 o
   3   7   3      420.02      411.56     16.15 o
   4   7   3    15062.67    14853.12    205.17 o
   5   7   3       39.04       32.19     14.11 o
   6   7   3      242.58      252.82     20.20 o
   7   7   3      521.18      501.43     26.59 o
   8   7   3        6.38        5.33     21.58 o
   9   7   3        9.97       18.93     30.30 o
  10   7   3     2317.30     2264.35     80.53 o
  11   7   3       10.42       24.54     36.38 o
  12   7   3      446.07      502.29     54.73 o
 -13   8   3       30.32       20.53     40.15 o
 -12   8   3       15.53       23.74     36.95 o
 -11   8   3      114.81      108.75     24.79 o
 -10   8   3       52.44       45.40     21.94 o
  -9   8   3     2487.26     2495.43     94.66 o
  -8   8   3     1780.13     1756.36     50.17 o
  -7   8   3       97.13       97.62     14.35 o
  -6   8   3      647.31      675.96     22.35 o
  -5   8   3     3657.56     3782.10     57.96 o
  -4   8   3       18.67       15.27     10.10 o
  -3   8   3     2872.04     2957.19     95.94 o
  -2   8   3     1296.62     1326.87     44.41 o
  -1   8   3      296.37      363.22     25.01 o
   0   8   3     4137.88     4255.15    228.98 o
   1   8   3     1900.74     1975.81     78.33 o
   2   8   3      205.52      207.12     21.42 o
   3   8   3      129.65      149.29     14.64 o
   4   8   3      124.31      136.67     16.34 o
   5   8   3        1.88       -2.83     14.46 o
   6   8   3      300.38      297.88     22.20 o
   7   8   3     1891.45     1853.08     54.50 o
   8   8   3      172.64      203.90     37.27 o
   9   8   3      133.65      121.08     36.17 o
  10   8   3      174.87      161.53     42.60 o
  11   8   3      218.69      236.98     53.02 o
 -12   9   3      115.81       99.01     42.89 o
 -11   9   3      692.55      699.95     40.26 o
 -10   9   3     1092.53     1105.85     44.65 o
  -9   9   3      893.23      931.11     39.47 o
  -8   9   3      669.92      643.20     35.57 o
  -7   9   3       60.15       54.08     14.73 o
  -6   9   3     2249.29     2231.06     35.55 o
  -5   9   3     2102.69     2059.53     32.89 o
  -4   9   3     2112.43     2202.47     41.50 o
  -3   9   3     2627.75     2774.19     51.98 o
  -2   9   3       76.69       79.15     16.33 o
  -1   9   3       35.05       29.42     21.92 o
   0   9   3      924.90      837.96     68.28 o
   1   9   3      300.51      289.39     49.75 o
   2   9   3     2672.87     2540.39    100.36 o
   3   9   3     4539.44     4496.51    122.27 o
   4   9   3     1569.65     1518.38     35.70 o
   5   9   3      800.48      746.86     30.22 o
   6   9   3      914.13      914.22     34.28 o
   7   9   3       70.77       75.86     25.96 o
   8   9   3       45.68       34.86     30.99 o
   9   9   3      397.86      443.00     48.66 o
  10   9   3        9.60       12.11     38.60 o
 -11  10   3       55.47       45.07     31.51 o
 -10  10   3       32.92       26.79     25.37 o
  -9  10   3       75.94       72.69     24.62 o
  -8  10   3      514.32      537.17     33.22 o
  -7  10   3     3235.41     3321.28     78.68 o
  -6  10   3       85.35      107.28     16.28 o
  -5  10   3     1332.20     1359.60     30.08 o
  -4  10   3        0.90       -2.32     13.71 o
  -3  10   3      159.98      173.02     25.31 o
  -2  10   3       24.34       22.15     26.52 o
  -1  10   3     1674.76     1683.40     64.04 o
   0  10   3       50.00       59.50     41.28 o
   1  10   3      122.84      167.97     47.64 o
   2  10   3      344.03      330.25     54.72 o
   3  10   3      484.76      467.77     60.29 o
   4  10   3      232.86      219.54     36.51 o
   5  10   3     1365.37     1368.63     38.77 o
   6  10   3      978.83      892.73     45.75 o
   7  10   3      673.39      692.67     45.54 o
   8  10   3       15.62       28.61     36.35 o
   9  10   3     1376.77     1512.98     77.79 o
 -10  11   3     1414.83     1462.99     60.98 o
  -9  11   3        7.19       16.45     24.20 o
  -8  11   3      899.35      968.81     51.31 o
  -7  11   3      956.35      967.52     42.94 o
  -6  11   3       94.32      112.53     21.35 o
  -5  11   3       73.71      115.52     20.41 o
  -4  11   3     5896.06     5770.29    111.62 o
  -3  11   3      237.17      205.93     36.86 o
  -2  11   3       17.43       26.62     30.34 o
  -1  11   3      638.94      650.02     53.01 o
   0  11   3      327.01      322.27     41.02 o
   1  11   3        7.47       13.62     43.10 o
   2  11   3     3367.32     3284.23    128.08 o
   3  11   3       44.77       36.92     44.85 o
   4  11   3       15.17       40.49     46.55 o
   5  11   3      156.01      124.56     36.02 o
   6  11   3      694.18      654.63     56.11 o
   7  11   3       14.14       30.45     48.24 o
   8  11   3      599.27      738.89     80.02 o
  -8  12   3      379.10      354.04     47.81 o
  -7  12   3     1266.56     1272.64     69.33 o
  -6  12   3      507.73      499.53     40.16 o
  -5  12   3        1.45       28.78     34.33 o
  -4  12   3        9.02       16.89     33.21 o
  -3  12   3      194.63      202.89     40.34 o
  -2  12   3      373.34      421.40     60.14 o
  -1  12   3     1375.44     1371.69     69.29 o
   0  12   3     1575.67     1721.12     75.57 o
   1  12   3       25.65       44.14     34.82 o
   2  12   3       63.28       68.96     37.10 o
   3  12   3      269.67      231.89     42.94 o
   4  12   3      286.60      231.70     61.68 o
   5  12   3      672.71      620.00     79.17 o
   6  12   3      474.13      572.97     79.23 o
  -5  13   3      255.14      361.63     81.59 o
  -4  13   3       89.81       84.59     39.95 o
  -3  13   3      621.17      740.26     62.84 o
  -2  13   3     1639.81     1559.10     77.68 o
  -1  13   3       83.46      121.56     41.44 o
   0  13   3     1108.87     1116.38     71.36 o
   1  13   3      157.84      187.07     45.93 o
   2  13   3      116.99      143.98     44.21 o
   3  13   3      864.75      832.71     66.98 o
 -16   0   4       50.21       27.71     36.69 o
 -14   0   4      125.25      114.78     33.87 o
 -12   0   4     3424.90     3406.72    157.17 o
 -10   0   4       25.39       24.84     12.30 o
  -8   0   4    12506.46    12869.76    391.28 o
  -6   0   4     2653.60     2419.50    117.99 o
  -4   0   4      922.01      907.37     41.80 o
  -2   0   4    41897.79    39821.17   2801.09 o
   0   0   4     8987.50     8764.24    650.57 o
   2   0   4    16027.16    15648.08    964.64 o
   4   0   4    20767.30    19242.83   2003.95 o
   6   0   4     1256.86     1222.26     64.34 o
   8   0   4      857.55      914.49     51.03 o
  10   0   4     8961.84     9077.27    235.12 o
  12   0   4      240.09      243.81     60.77 o
  14   0   4      527.12      583.01     84.68 o
 -16   1   4      555.48      603.49     37.77 o
 -15   1   4     2858.40     2972.95     62.55 o
 -14   1   4     2811.54     2940.34     58.10 o
 -13   1   4       11.65        9.72     15.46 o
 -12   1   4     1043.35     1044.44     30.00 o
 -11   1   4     4710.07     4610.65    111.03 o
 -10   1   4       99.26      114.52     10.09 o
  -9   1   4     2574.88     2554.52     65.51 o
  -8   1   4     5545.45     5850.79    123.62 o
  -7   1   4     5156.66     5404.48    108.35 o
  -6   1   4     4445.61     4329.14     97.74 o
  -5   1   4     1463.81     1304.58     24.63 o
  -4   1   4      100.23      119.84      4.11 o
  -3   1   4     2370.00     2374.31     98.16 o
  -2   1   4    13282.96    13772.92    568.44 o
  -1   1   4        9.99       13.67      2.86 o
   0   1   4     7520.13     7367.33    366.90 o
   1   1   4     4764.46     3856.71    139.81 o
   2   1   4     2196.27     1921.24     68.50 o
   3   1   4      821.98      936.89     47.51 o
   4   1   4      148.92      149.47      8.07 o
   5   1   4      367.50      351.15     14.74 o
   6   1   4     2134.18     1983.66     64.85 o
   7   1   4     3992.05     3954.79    118.50 o
   8   1   4      856.43      831.69     33.22 o
   9   1   4      152.66      161.11     14.42 o
  10   1   4      542.03      562.02     26.42 o
  11   1   4      707.44      751.83     41.97 o
  12   1   4      129.53      137.59     29.93 o
  13   1   4     1194.76     1323.07     71.82 o
  14   1   4     1273.42     1382.19     77.34 o
 -16   2   4      500.60      503.40     53.03 o
 -15   2   4       25.50       31.76     26.19 o
 -14   2   4     1366.61     1361.42     44.27 o
 -13   2   4      232.72      262.94     20.67 o
 -12   2   4      257.41      245.73     15.39 o
 -11   2   4     1850.18     1787.20     32.10 o
 -10   2   4     1301.84     1265.22     28.36 o
  -9   2   4     4196.35     3971.64    122.03 o
  -8   2   4     1239.54     1263.38     40.06 o
  -7   2   4     1030.99     1108.50     32.76 o
  -6   2   4     1372.36     1407.30     15.74 o
  -5   2   4    13604.48    15546.95    230.42 o
  -4   2   4     3219.13     3484.02     68.13 o
  -3   2   4     4411.02     4722.07    133.44 o
  -2   2   4      158.78      194.39      9.33 o
  -1   2   4     1221.55     1221.77     57.38 o
   0   2   4       28.37       25.84      3.91 o
   1   2   4      169.08      220.36     16.30 o
   2   2   4     9490.70     9237.83    265.30 o
   3   2   4    21008.23    20485.92    633.81 o
   4   2   4       50.58       32.85      6.13 o
   5   2   4     3749.80     3404.69     96.21 o
   6   2   4     4146.94     3946.74    165.54 o
   7   2   4      503.99      467.41     16.15 o
   8   2   4     2821.87     2612.73     86.12 o
   9   2   4     1665.76     1711.42     48.41 o
  10   2   4       45.81       83.08     24.21 o
  11   2   4     1938.20     2035.43     58.42 o
  12   2   4      529.60      582.05     40.62 o
  13   2   4      191.76      219.60     35.62 o
 -16   3   4      224.80      281.35     47.33 o
 -15   3   4       82.10       65.32     38.57 o
 -14   3   4      491.18      506.86     36.75 o
 -13   3   4     4801.08     4815.13    133.33 o
 -12   3   4       62.76       45.04     15.52 o
 -11   3   4       14.46       12.27     10.42 o
 -10   3   4      909.03      913.47     24.90 o
  -9   3   4     1297.75     1322.95     21.34 o
  -8   3   4     1067.95     1090.72     17.37 o
  -7   3   4    19292.07    20322.43    211.26 o
  -6   3   4       25.48       20.92      5.00 o
  -5   3   4      175.66      190.89      8.27 o
  -4   3   4       28.97       33.27      4.78 o
  -3   3   4      557.23      567.10     16.59 o
  -2   3   4      588.24      747.28     25.55 o
  -1   3   4     6186.20     6417.65    148.75 o
   0   3   4     2193.88     2134.58     55.03 o
   1   3   4     2351.12     2370.56     73.96 o
   2   3   4     4174.34     4125.35     87.54 o
   3   3   4     1549.63     1350.47     30.34 o
   4   3   4       25.54       20.22      5.58 o
   5   3   4     2311.73     2122.67     61.19 o
   6   3   4     2555.00     2447.04     91.19 o
   7   3   4      220.27      195.86     13.20 o
   8   3   4      271.18      283.11     17.54 o
   9   3   4     3450.18     3421.27    166.04 o
  10   3   4      147.45      174.77     20.81 o
  11   3   4     1110.85     1260.45     51.51 o
  12   3   4       36.39       18.29     27.69 o
  13   3   4      210.23      259.55     36.70 o
 -16   4   4     2175.37     2140.73     87.40 o
 -15   4   4      786.08      737.34     59.29 o
 -14   4   4     1397.04     1376.52     66.83 o
 -13   4   4       29.02       23.18     21.40 o
 -12   4   4       14.70       15.58     14.95 o
 -11   4   4      256.12      238.79     15.49 o
 -10   4   4     2828.94     2914.67     84.27 o
  -9   4   4      684.88      689.79     19.95 o
  -8   4   4        3.34        7.49      7.30 o
  -7   4   4      610.85      666.60     14.68 o
  -6   4   4       13.54       21.33      6.14 o
  -5   4   4      257.45      314.31      7.97 o
  -4   4   4    17558.20    18251.56    187.65 o
  -3   4   4       25.01       53.40      6.33 o
  -2   4   4     1878.40     2022.69     47.49 o
  -1   4   4      858.48      860.36     20.36 o
   0   4   4     7481.66     7751.43    213.40 o
   1   4   4      474.69      512.06     13.09 o
   2   4   4    13831.16    13587.63    264.38 o
   3   4   4      151.61      161.87      9.57 o
   4   4   4      546.57      525.86     13.27 o
   5   4   4     6308.35     6470.56    168.93 o
   6   4   4     4094.63     3848.31    150.58 o
   7   4   4      132.00       98.91     14.42 o
   8   4   4     1700.25     1631.40     52.76 o
   9   4   4        5.74        2.56     14.20 o
  10   4   4      315.17      341.53     32.52 o
  11   4   4        9.37       11.13     26.17 o
  12   4   4     1833.57     1909.01     86.34 o
  13   4   4        3.55      -13.23     38.66 o
 -15   5   4       10.52       -6.88     36.78 o
 -14   5   4     1201.49     1190.08     65.93 o
 -13   5   4     1659.01     1591.90     57.16 o
 -12   5   4     1286.76     1243.62     39.27 o
 -11   5   4       94.28       95.24     16.52 o
 -10   5   4      118.30      116.72     15.40 o
  -9   5   4      827.70      862.12     25.76 o
  -8   5   4       85.00       87.18     13.10 o
  -7   5   4     5398.17     5387.99     60.91 o
  -6   5   4     6591.05     6798.60     89.40 o
  -5   5   4     2543.00     2795.25     74.25 o
  -4   5   4     5208.84     5528.74    115.86 o
  -3   5   4       25.38        6.91      8.62 o
  -2   5   4      979.99     1038.03     40.28 o
  -1   5   4     3138.02     3198.55    113.41 o
   0   5   4     5716.93     5908.76    141.83 o
   1   5   4      104.62       99.50      9.98 o
   2   5   4     1232.77     1121.60     23.70 o
   3   5   4      524.08      467.96     16.25 o
   4   5   4      120.27      109.82     11.64 o
   5   5   4     2121.57     1936.41     77.19 o
   6   5   4      820.17      726.44     26.72 o
   7   5   4       32.34       42.89     15.45 o
   8   5   4     2651.13     2432.47     86.30 o
   9   5   4     1123.71     1086.63     55.51 o
  10   5   4      369.78      410.18     43.72 o
  11   5   4       84.87      114.27     37.51 o
  12   5   4       87.31       97.21     39.93 o
 -15   6   4      477.60      477.56     54.68 o
 -14   6   4      607.00      518.54     51.03 o
 -13   6   4       76.26       75.54     28.45 o
 -12   6   4     1025.85     1065.94     38.51 o
 -11   6   4      306.96      306.13     25.14 o
 -10   6   4      111.26       90.64     16.19 o
  -9   6   4     3361.42     3264.91     67.11 o
  -8   6   4      933.06      915.85     26.39 o
  -7   6   4      291.98      284.45     15.26 o
  -6   6   4     5380.66     5591.88     75.32 o
  -5   6   4     3386.60     3602.07     69.71 o
  -4   6   4      158.10      183.64     13.25 o
  -3   6   4     4051.33     4377.16     56.13 o
  -2   6   4    10712.78    11369.07    306.04 o
  -1   6   4     4132.50     4242.16     58.38 o
   0   6   4     1435.93     1448.80     39.23 o
   1   6   4     2153.46     2138.91     60.53 o
   2   6   4       21.51       27.07      7.21 o
   3   6   4     2496.02     2384.53     69.55 o
   4   6   4     2150.95     2176.97     71.60 o
   5   6   4     2471.40     2505.47     95.61 o
   6   6   4      171.41      173.60     15.57 o
   7   6   4        9.70       19.48     13.87 o
   8   6   4     2081.37     1879.10     46.87 o
   9   6   4      572.04      528.86     48.97 o
  10   6   4     1277.58     1315.03     68.80 o
  11   6   4      694.40      683.88     57.78 o
  12   6   4        2.40       -7.82     39.14 o
 -14   7   4       52.00       43.94     39.23 o
 -13   7   4      330.80      327.56     36.48 o
 -12   7   4       24.06       15.48     26.23 o
 -11   7   4     1412.96     1357.98     43.31 o
 -10   7   4       16.43       18.54     15.73 o
  -9   7   4     4901.68     4811.60     77.20 o
  -8   7   4      262.21      266.04     18.73 o
  -7   7   4      710.28      718.59     22.38 o
  -6   7   4      197.14      211.06     14.60 o
  -5   7   4    10116.80    10350.80    171.21 o
  -4   7   4      360.54      390.15     18.93 o
  -3   7   4     2185.68     2242.72     50.32 o
  -2   7   4      488.82      485.93     25.10 o
  -1   7   4       26.81       30.35     12.42 o
   0   7   4        3.13        4.57     12.28 o
   1   7   4     4344.49     4415.65    163.16 o
   2   7   4       35.02       41.32      9.90 o
   3   7   4      234.23      236.90     15.04 o
   4   7   4        3.21        0.18     11.16 o
   5   7   4        5.13       10.54     14.23 o
   6   7   4      146.30      145.35     18.90 o
   7   7   4     4620.29     4352.35     83.25 o
   8   7   4      101.24       73.60     25.84 o
   9   7   4      617.69      577.48     49.33 o
  10   7   4       56.79       23.54     35.21 o
  11   7   4       18.22       17.99     36.97 o
 -13   8   4       26.75       49.74     32.45 o
 -12   8   4      493.87      480.72     40.62 o
 -11   8   4     1375.56     1384.92     46.35 o
 -10   8   4        2.62       15.02     19.97 o
  -9   8   4      264.24      222.00     23.79 o
  -8   8   4     1123.44     1097.32     31.93 o
  -7   8   4      500.88      481.34     21.33 o
  -6   8   4     1346.98     1333.24     27.85 o
  -5   8   4     2551.01     2666.62     52.42 o
  -4   8   4     1081.55     1138.31     25.89 o
  -3   8   4     1462.89     1568.11     33.08 o
  -2   8   4     7830.11     8078.90    119.91 o
  -1   8   4      263.37      253.98     42.91 o
   0   8   4      347.39      366.71     41.07 o
   1   8   4      336.14      369.86     25.03 o
   2   8   4      412.57      392.59     46.49 o
   3   8   4     3154.18     3180.20     46.54 o
   4   8   4     8799.29     8556.56    192.69 o
   5   8   4     1681.75     1570.90     50.30 o
   6   8   4       50.91       63.56     18.13 o
   7   8   4      171.24      186.22     28.34 o
   8   8   4       92.56       88.81     34.23 o
   9   8   4      724.16      765.29     58.86 o
  10   8   4     1620.14     1635.40    120.63 o
  11   8   4      189.61      190.80     45.64 o
 -13   9   4      472.51      445.93     54.56 o
 -12   9   4      798.01      756.57     51.92 o
 -11   9   4      607.15      573.37     36.71 o
 -10   9   4      358.23      363.65     31.36 o
  -9   9   4       36.56       32.46     22.03 o
  -8   9   4     2498.24     2527.81     54.22 o
  -7   9   4      958.84      942.93     27.69 o
  -6   9   4     1534.70     1546.52     31.15 o
  -5   9   4     2263.20     2339.60     36.94 o
  -4   9   4      773.03      776.16     25.23 o
  -3   9   4     2560.78     2652.01     56.84 o
  -2   9   4      698.99      657.16     65.73 o
  -1   9   4      584.29      602.71     39.83 o
   0   9   4     2084.01     2192.05     95.64 o
   1   9   4       83.20      126.99     41.95 o
   2   9   4      351.61      370.86     53.27 o
   3   9   4     2045.65     1980.10     61.25 o
   4   9   4      430.75      441.03     24.67 o
   5   9   4     1397.88     1356.92     37.32 o
   6   9   4      267.65      289.66     31.56 o
   7   9   4       22.40       20.74     26.48 o
   8   9   4      724.54      790.31     58.93 o
   9   9   4       29.15        6.28     37.23 o
  10   9   4      344.32      322.43     51.47 o
 -11  10   4        3.59        7.33     25.84 o
 -10  10   4      632.32      632.00     38.66 o
  -9  10   4      346.14      344.09     30.96 o
  -8  10   4        2.32        6.67     21.18 o
  -7  10   4        2.40        4.46     20.38 o
  -6  10   4      230.68      240.41     18.48 o
  -5  10   4       54.43       68.19     14.98 o
  -4  10   4     5604.32     5824.53    146.63 o
  -3  10   4      181.07      184.40     26.52 o
  -2  10   4       74.02       89.40     42.91 o
  -1  10   4      698.68      590.52     69.12 o
   0  10   4     1138.00     1139.58     82.62 o
   1  10   4      308.64      303.98     54.60 o
   2  10   4     3982.29     3712.23    126.38 o
   3  10   4      541.19      497.49     62.89 o
   4  10   4       23.94       22.18     22.20 o
   5  10   4      200.61      190.32     36.78 o
   6  10   4     1350.13     1280.76     52.40 o
   7  10   4      116.86      123.01     31.51 o
   8  10   4      463.55      538.72     53.98 o
   9  10   4      324.93      295.08     50.01 o
 -10  11   4       37.66       51.59     27.66 o
  -9  11   4        4.98       11.96     24.99 o
  -8  11   4        5.39       27.02     23.91 o
  -7  11   4     3239.04     3328.63     81.66 o
  -6  11   4       21.67       28.52     19.69 o
  -5  11   4       72.74       73.75     22.48 o
  -4  11   4       13.14       19.81     30.49 o
  -3  11   4      695.96      724.66     53.51 o
  -2  11   4      372.48      353.42     42.80 o
  -1  11   4     2368.92     2408.66     82.89 o
   0  11   4       41.28       59.62     45.76 o
   1  11   4       19.74       20.16     44.25 o
   2  11   4        6.34        9.56     43.58 o
   3  11   4      778.44      765.57     79.60 o
   4  11   4      270.84      284.06     60.95 o
   5  11   4      727.05      751.83     82.92 o
   6  11   4      158.69      173.48     59.74 o
   7  11   4       18.21       52.60     55.99 o
  -8  12   4      145.90      124.14     40.04 o
  -7  12   4       36.15       41.04     35.32 o
  -6  12   4      185.97      188.37     59.26 o
  -5  12   4      182.48      280.41     43.47 o
  -4  12   4      149.33      196.56     45.03 o
  -3  12   4      255.19      253.15     64.16 o
  -2  12   4      364.88      396.87     46.85 o
  -1  12   4      328.01      283.66     44.13 o
   0  12   4      918.07      879.72     62.50 o
   1  12   4       36.52       44.69     35.55 o
   2  12   4     1749.45     1685.00    106.11 o
   3  12   4      760.72      719.51     85.16 o
   4  12   4        0.34       36.62     52.78 o
   5  12   4      258.49      195.99     63.68 o
  -5  13   4      720.75      772.73     64.54 o
  -4  13   4       72.80      102.40     40.78 o
  -3  13   4      574.05      571.39     85.41 o
  -2  13   4       55.61       77.69     40.29 o
  -1  13   4      151.70      180.34     44.72 o
   0  13   4      495.81      561.10     84.17 o
   1  13   4      609.34      657.84     60.19 o
   2  13   4      259.52      275.70     49.03 o
 -17   0   5     1119.27     1050.61     70.42 o
 -15   0   5     1484.39     1602.28     69.92 o
 -13   0   5      147.00      134.88     31.05 o
 -11   0   5     9269.03     9312.37    350.49 o
  -9   0   5     8519.75     8873.80    239.68 o
  -7   0   5      160.37      145.97     14.96 o
  -5   0   5     2867.42     2409.95    105.95 o
  -3   0   5    13931.31    14665.80    861.30 o
  -1   0   5     1387.15     1420.01    106.27 o
   1   0   5     6007.13     4944.44    270.65 o
   3   0   5     5393.85     5184.98    370.85 o
   5   0   5     4059.08     4055.32    173.14 o
   7   0   5     3282.44     3198.32    161.92 o
   9   0   5       31.72       36.63     18.16 o
  11   0   5     1292.16     1338.41     91.22 o
  13   0   5      587.87      597.30     81.71 o
 -17   1   5       13.67       16.23     32.10 o
 -16   1   5      187.94      208.20     30.49 o
 -15   1   5       91.61      107.48     25.04 o
 -14   1   5     1393.22     1400.91     44.05 o
 -13   1   5       57.44       49.01     15.43 o
 -12   1   5     1639.34     1630.59     32.18 o
 -11   1   5     1513.93     1475.51     35.74 o
 -10   1   5      137.60      131.60     10.85 o
  -9   1   5     2999.19     2996.42     66.07 o
  -8   1   5     4222.60     4064.01     74.11 o
  -7   1   5     1474.83     1488.84     40.18 o
  -6   1   5       71.17      101.54      5.66 o
  -5   1   5      460.59      419.24     20.19 o
  -4   1   5     1287.17     1312.19     48.13 o
  -3   1   5     1753.83     1714.48     66.76 o
  -2   1   5    16269.50    16311.91    791.43 o
  -1   1   5     1697.76     1492.90     73.98 o
   0   1   5     1552.03     1492.95     84.49 o
   1   1   5      924.38      769.17     35.21 o
   2   1   5      680.66      723.55     64.05 o
   3   1   5      305.70      243.75     11.27 o
   4   1   5     3174.54     2781.15     95.28 o
   5   1   5     4303.08     4055.84    157.66 o
   6   1   5      514.36      466.31     15.64 o
   7   1   5       44.74       52.78     12.15 o
   8   1   5      126.01      132.43     13.01 o
   9   1   5     1612.43     1648.27     40.37 o
  10   1   5     1771.51     1890.45     54.50 o
  11   1   5      410.92      426.38     35.68 o
  12   1   5        4.66       38.54     37.98 o
  13   1   5      349.80      396.20     51.78 o
 -16   2   5       39.98       42.30     29.47 o
 -15   2   5      615.91      616.16     42.16 o
 -14   2   5      924.68      956.21     31.41 o
 -13   2   5     2975.56     2985.57     43.96 o
 -12   2   5     1487.64     1487.72     33.06 o
 -11   2   5      789.82      808.97     20.93 o
 -10   2   5       66.90       60.84      9.09 o
  -9   2   5     1757.85     1759.42     34.39 o
  -8   2   5      420.73      430.25     10.78 o
  -7   2   5     4094.13     4008.47    101.83 o
  -6   2   5     6723.05     6462.22    153.99 o
  -5   2   5     5500.68     5858.58    153.63 o
  -4   2   5    19406.99    21685.55    557.52 o
  -3   2   5     1633.79     1541.35     62.54 o
  -2   2   5      344.01      364.47     13.11 o
  -1   2   5     1057.86     1033.72     47.07 o
   0   2   5     7205.94     6984.54    325.06 o
   1   2   5      606.86      621.41     20.14 o
   2   2   5     7875.63     7292.29    259.37 o
   3   2   5     1540.40     1425.29     44.58 o
   4   2   5      682.98      635.41     25.80 o
   5   2   5       12.44       15.24      7.49 o
   6   2   5      122.33      127.83     10.36 o
   7   2   5      596.84      550.03     19.73 o
   8   2   5      345.34      355.61     22.17 o
   9   2   5     2425.27     2485.77     69.69 o
  10   2   5     1606.56     1701.71     98.24 o
  11   2   5      288.15      308.36     34.09 o
  12   2   5       75.43       92.24     30.88 o
  13   2   5      457.66      519.55     54.41 o
 -16   3   5     2104.51     2188.75     88.80 o
 -15   3   5      442.76      463.90     39.02 o
 -14   3   5       33.60       33.41     22.57 o
 -13   3   5      311.58      294.34     27.16 o
 -12   3   5     1036.49      975.33     24.08 o
 -11   3   5      832.66      815.02     25.75 o
 -10   3   5     4451.77     4298.21     86.69 o
  -9   3   5     1253.94     1261.97     24.36 o
  -8   3   5       36.03       33.93      6.45 o
  -7   3   5     1357.08     1417.27     16.84 o
  -6   3   5     7937.78     8315.67    141.64 o
  -5   3   5      395.64      490.59     12.68 o
  -4   3   5     5480.46     5618.39    143.77 o
  -3   3   5       89.32      144.61      8.34 o
  -2   3   5    10639.03    12142.54    339.05 o
  -1   3   5      567.13      477.46     22.90 o
   0   3   5     4360.58     4032.84    170.47 o
   1   3   5      110.92      117.27      8.25 o
   2   3   5     3467.48     3418.26    107.46 o
   3   3   5       64.45       81.75      5.13 o
   4   3   5     1588.59     1518.91     53.55 o
   5   3   5     2805.31     2660.97     93.16 o
   6   3   5     6014.56     5568.04    259.61 o
   7   3   5     2009.99     1887.66    101.80 o
   8   3   5      207.65      217.59     17.81 o
   9   3   5      450.07      435.40     24.08 o
  10   3   5      185.10      196.61     28.17 o
  11   3   5      107.96      117.48     29.25 o
  12   3   5     1668.20     1791.55     65.53 o
  13   3   5      739.60      800.03     54.25 o
 -16   4   5       21.29       19.21     38.99 o
 -15   4   5      689.47      674.88     59.47 o
 -14   4   5      568.54      565.83     35.43 o
 -13   4   5     5879.08     6022.92    120.88 o
 -12   4   5        4.98       -6.79     18.07 o
 -11   4   5      459.26      435.66     18.74 o
 -10   4   5       90.26       64.74     13.52 o
  -9   4   5      212.80      227.00     15.44 o
  -8   4   5        4.14        2.65      7.74 o
  -7   4   5    13685.18    14090.73    120.09 o
  -6   4   5     4574.42     4994.88     80.03 o
  -5   4   5     1119.17     1189.28     24.60 o
  -4   4   5       24.41       31.30      6.71 o
  -3   4   5     7984.61     9061.09    337.06 o
  -2   4   5      915.44     1054.62     34.56 o
  -1   4   5     7083.15     7256.07    247.61 o
   0   4   5      312.86      278.12      9.84 o
   1   4   5      471.74      448.09     14.95 o
   2   4   5      100.83       85.33      8.35 o
   3   4   5     8877.97     8885.94    307.69 o
   4   4   5       17.26       12.58      7.61 o
   5   4   5      169.71      180.95     14.43 o
   6   4   5        0.70       -2.88     11.86 o
   7   4   5        9.40       21.45     13.34 o
   8   4   5      704.86      631.55     33.07 o
   9   4   5     4120.54     4116.56    149.68 o
  10   4   5      318.06      335.28     25.71 o
  11   4   5       97.40       98.12     30.26 o
  12   4   5       18.96       -9.59     34.34 o
 -16   5   5      214.34      260.34     50.95 o
 -15   5   5      768.80      766.04     63.73 o
 -14   5   5      461.23      444.09     39.16 o
 -13   5   5      241.33      229.67     32.29 o
 -12   5   5      584.97      545.71     27.47 o
 -11   5   5     1193.19     1165.47     31.57 o
 -10   5   5      692.37      713.85     26.12 o
  -9   5   5     2792.39     2820.28     40.16 o
  -8   5   5       97.29      109.08     13.97 o
  -7   5   5      201.29      239.48     13.86 o
  -6   5   5     2043.23     1947.64     38.21 o
  -5   5   5      273.31      297.47     13.90 o
  -4   5   5      578.22      486.24     17.81 o
  -3   5   5     4385.96     4601.78    218.31 o
  -2   5   5      513.40      571.31     14.38 o
  -1   5   5      581.31      539.95     18.02 o
   0   5   5     2516.13     2551.10     71.49 o
   1   5   5     1340.32     1348.09     30.56 o
   2   5   5      863.54      785.35     23.16 o
   3   5   5      731.80      711.04     23.02 o
   4   5   5       16.85       33.88     11.11 o
   5   5   5     5863.54     5737.85    201.73 o
   6   5   5     1902.14     1965.35     61.31 o
   7   5   5      334.20      314.18     19.71 o
   8   5   5     1534.81     1425.01     59.39 o
   9   5   5        0.77      -10.90     22.33 o
  10   5   5      148.93      174.99     40.02 o
  11   5   5     1340.26     1352.89     73.37 o
  12   5   5      538.44      506.32     54.27 o
 -15   6   5      666.81      638.07     60.54 o
 -14   6   5      157.92      161.97     33.64 o
 -13   6   5       29.07       23.39     28.84 o
 -12   6   5      513.72      510.52     30.44 o
 -11   6   5     1757.26     1729.42     43.79 o
 -10   6   5       70.80       60.16     15.42 o
  -9   6   5      381.33      398.10     21.68 o
  -8   6   5      465.93      450.53     21.81 o
  -7   6   5      182.57      183.99     14.52 o
  -6   6   5     4487.37     4496.78     49.44 o
  -5   6   5     5463.29     5772.79     57.81 o
  -4   6   5     1499.58     1453.30     27.61 o
  -3   6   5     1394.32     1451.83     30.09 o
  -2   6   5        5.19        2.01      8.93 o
  -1   6   5     2602.88     2862.85     59.88 o
   0   6   5     3410.61     3276.99     56.65 o
   1   6   5     7944.74     7825.17    130.56 o
   2   6   5      264.49      250.89     16.88 o
   3   6   5       45.78       48.32     12.72 o
   4   6   5        9.27       16.17     13.21 o
   5   6   5     1765.70     1697.94     36.81 o
   6   6   5      168.71      176.87     19.06 o
   7   6   5     4233.53     3869.15    111.43 o
   8   6   5      551.20      564.03     38.80 o
   9   6   5       34.08       33.71     31.63 o
  10   6   5       51.01       77.61     34.86 o
  11   6   5      135.26      126.15     43.11 o
 -14   7   5      719.51      650.51     46.25 o
 -13   7   5       59.26       70.38     29.92 o
 -12   7   5      466.38      493.73     40.45 o
 -11   7   5       31.16       21.13     24.55 o
 -10   7   5       20.39       25.88     16.03 o
  -9   7   5        0.59        1.11     14.12 o
  -8   7   5      170.72      184.19     17.60 o
  -7   7   5      334.45      336.99     17.39 o
  -6   7   5       69.65       57.42     12.65 o
  -5   7   5      740.02      738.85     31.89 o
  -4   7   5       89.85       83.72     15.21 o
  -3   7   5      372.09      362.77     20.09 o
  -2   7   5    11481.87    11483.38    302.34 o
  -1   7   5       20.56       38.18     16.69 o
   0   7   5      275.45      298.03     25.60 o
   1   7   5      300.41      297.33     28.27 o
   2   7   5        1.57       -3.98     10.38 o
   3   7   5      100.00      103.52     14.25 o
   4   7   5     5408.76     5395.87    176.04 o
   5   7   5       35.94       46.79     16.27 o
   6   7   5       69.54       81.13     18.33 o
   7   7   5       79.15       85.90     24.15 o
   8   7   5     1036.88     1060.28     48.91 o
   9   7   5       13.46       15.63     35.13 o
  10   7   5      708.04      596.36     55.81 o
  11   7   5       64.92       24.69     40.14 o
 -14   8   5      486.88      515.29     46.70 o
 -13   8   5       98.33       75.59     32.76 o
 -12   8   5       30.52       15.29     29.06 o
 -11   8   5     1844.84     1869.25     52.38 o
 -10   8   5        1.75        4.55     19.99 o
  -9   8   5      752.01      759.47     36.24 o
  -8   8   5      234.32      259.44     20.44 o
  -7   8   5      634.12      599.70     22.73 o
  -6   8   5     3404.02     3490.70     51.55 o
  -5   8   5     4379.73     4522.13     85.02 o
  -4   8   5     1923.37     1972.09     66.93 o
  -3   8   5     2722.18     2813.05     42.44 o
  -2   8   5        3.36       18.64     32.56 o
  -1   8   5     1608.62     1498.21     78.93 o
   0   8   5      249.62      208.28     43.16 o
   1   8   5     1712.37     1725.04     78.47 o
   2   8   5      360.65      383.03     27.99 o
   3   8   5      692.87      647.80     28.07 o
   4   8   5        5.49        6.91     14.82 o
   5   8   5     2364.33     2227.66     44.42 o
   6   8   5        8.73        8.27     22.50 o
   7   8   5     2409.23     2287.12     69.60 o
   8   8   5      167.06      165.15     39.62 o
   9   8   5        1.61      -23.50     35.90 o
  10   8   5      255.63      242.80     44.88 o
 -13   9   5      172.40      171.22     35.53 o
 -12   9   5      178.61      174.61     36.27 o
 -11   9   5      239.62      286.75     30.66 o
 -10   9   5       41.52       56.87     24.15 o
  -9   9   5      318.22      405.04     30.60 o
  -8   9   5       48.16       51.69     20.81 o
  -7   9   5      467.04      522.64     23.65 o
  -6   9   5       12.17       13.10     13.29 o
  -5   9   5       10.44       23.97     13.86 o
  -4   9   5      831.00      891.95     32.13 o
  -3   9   5     1987.67     2122.89     41.57 o
  -2   9   5     2018.51     1819.31     90.19 o
  -1   9   5     1421.25     1364.86     82.32 o
   0   9   5       49.82       43.16     37.89 o
   1   9   5      241.19      217.54     47.88 o
   2   9   5      570.96      527.45     63.37 o
   3   9   5      430.47      430.32     26.70 o
   4   9   5      870.31      805.00     41.32 o
   5   9   5     3078.43     2891.59    145.27 o
   6   9   5     1280.21     1213.14     68.19 o
   7   9   5      219.40      210.92     32.18 o
   8   9   5       52.57       60.72     38.37 o
   9   9   5      298.68      277.08     49.03 o
 -11  10   5       60.31       83.49     26.15 o
 -10  10   5      201.78      205.86     29.29 o
  -9  10   5      121.04      109.51     25.67 o
  -8  10   5        9.79       15.40     20.78 o
  -7  10   5     2447.15     2614.51     69.26 o
  -6  10   5      212.88      208.92     18.43 o
  -5  10   5       19.95       11.57     15.62 o
  -4  10   5      444.60      473.08     26.00 o
  -3  10   5     1576.25     1659.81     81.17 o
  -2  10   5        8.37       14.16     38.13 o
  -1  10   5     1924.79     1867.19     97.33 o
   0  10   5      575.83      603.65     71.12 o
   1  10   5       77.67       28.93     42.25 o
   2  10   5      143.49      152.17     49.75 o
   3  10   5     3791.74     3498.08    126.57 o
   4  10   5      506.50      439.17     35.95 o
   5  10   5      396.10      384.78     63.37 o
   6  10   5        2.30       13.47     33.60 o
   7  10   5      270.79      282.30     36.93 o
   8  10   5      830.48      817.15     64.55 o
 -10  11   5      486.58      562.21     38.77 o
  -9  11   5      189.34      194.49     29.90 o
  -8  11   5      214.91      209.65     28.57 o
  -7  11   5      153.61      162.90     26.38 o
  -6  11   5     1102.71     1114.51     43.92 o
  -5  11   5       86.78       81.13     26.77 o
  -4  11   5     1731.04     1728.66     63.58 o
  -3  11   5       82.47       93.18     33.47 o
  -2  11   5      261.92      239.51     55.69 o
  -1  11   5       43.29       40.68     44.97 o
   0  11   5      959.83      938.38     84.20 o
   1  11   5       15.93      -28.81     42.01 o
   2  11   5      266.00      278.67     59.98 o
   3  11   5       69.92       92.55     51.69 o
   4  11   5       92.17      112.22     54.48 o
   5  11   5       25.89       43.46     52.96 o
   6  11   5     1242.02     1038.01     94.61 o
  -8  12   5       18.20        8.88     34.89 o
  -7  12   5      520.50      520.85     76.15 o
  -6  12   5      295.23      208.16     61.86 o
  -5  12   5        8.29       31.62     34.80 o
  -4  12   5      307.19      342.38     45.65 o
  -3  12   5      849.84      839.37     61.08 o
  -2  12   5       63.90       36.04     35.32 o
  -1  12   5     1469.12     1460.89     72.50 o
   0  12   5      386.55      368.26     68.58 o
   1  12   5     1428.69     1371.28    101.33 o
   2  12   5     1099.71     1024.81     93.70 o
   3  12   5      388.64      257.25     65.79 o
   4  12   5      192.06      141.94     61.92 o
  -5  13   5       67.59       58.89     39.69 o
  -4  13   5       33.23       20.45     37.77 o
  -3  13   5      133.72      128.86     42.09 o
  -2  13   5      373.79      411.29     52.35 o
  -1  13   5       29.20       -1.56     37.67 o
   0  13   5       71.16       82.72     41.66 o
   1  13   5       76.29       62.67     42.34 o
 -16   0   6      340.71      377.49     46.58 o
 -14   0   6     4306.42     4471.05     78.79 o
 -12   0   6     1720.70     1712.19     39.38 o
 -10   0   6      695.24      669.40     24.93 o
  -8   0   6    15222.46    15168.74    983.47 o
  -6   0   6     6192.05     6033.06    306.14 o
  -4   0   6    13440.62    14608.35    832.91 o
  -2   0   6    33673.94    31787.60   2331.54 o
   0   0   6     2842.73     2660.34    217.06 o
   2   0   6     4249.75     3799.83    251.16 o
   4   0   6     5116.01     4257.84    537.83 o
   6   0   6     1637.80     1589.08     69.71 o
   8   0   6     4553.92     4578.89    130.56 o
  10   0   6      775.28      807.45     76.87 o
  12   0   6      258.18      337.69     71.06 o
 -17   1   6      869.72      907.21     55.89 o
 -16   1   6      411.31      393.90     33.72 o
 -15   1   6       42.07       38.02     23.67 o
 -14   1   6        5.47        3.80     18.46 o
 -13   1   6        1.17       -0.55     12.92 o
 -12   1   6      943.48      940.55     22.57 o
 -11   1   6     6574.21     6561.39    106.49 o
 -10   1   6     2961.53     2997.88     39.87 o
  -9   1   6     1741.61     1689.06     40.25 o
  -8   1   6      512.02      548.10     12.90 o
  -7   1   6        0.54        3.32      5.09 o
  -6   1   6     5546.65     5534.77    132.53 o
  -5   1   6    16122.24    16378.02    690.02 o
  -4   1   6    10562.73    10856.50    473.48 o
  -3   1   6       48.22       56.17      3.97 o
  -2   1   6      321.30      338.91     15.70 o
  -1   1   6     3208.31     3127.54    144.97 o
   0   1   6     4669.91     4551.89    268.32 o
   1   1   6     7782.33     7226.70    406.44 o
   2   1   6     3291.70     2925.64    190.47 o
   3   1   6      543.99      434.31     15.47 o
   4   1   6      407.14      308.81     17.71 o
   5   1   6     3352.73     3121.60     91.99 o
   6   1   6     1369.39     1290.76     42.98 o
   7   1   6      807.99      825.26     25.18 o
   8   1   6       44.75       47.06     17.01 o
   9   1   6      478.34      445.61     28.02 o
  10   1   6     1724.12     1971.64     58.78 o
  11   1   6     1461.37     1565.39     72.35 o
  12   1   6      545.92      628.73     57.32 o
 -17   2   6      198.46      197.82     37.86 o
 -16   2   6      450.37      463.93     40.58 o
 -15   2   6     3374.74     3308.68     84.36 o
 -14   2   6     1073.22     1047.62     32.38 o
 -13   2   6      756.60      758.48     27.36 o
 -12   2   6     1473.36     1390.59     28.71 o
 -11   2   6      288.91      271.93     14.62 o
 -10   2   6      484.28      470.31     15.16 o
  -9   2   6     3524.70     3450.01     49.06 o
  -8   2   6     2573.67     2465.70     91.30 o
  -7   2   6     2746.30     2532.62     73.89 o
  -6   2   6     5617.54     5430.80    194.21 o
  -5   2   6        8.45       14.06      3.36 o
  -4   2   6     4001.50     4250.29    205.36 o
  -3   2   6     1493.33     1887.59     78.38 o
  -2   2   6     4188.76     4472.10    233.19 o
  -1   2   6     9021.01     8950.46    476.81 o
   0   2   6     9089.61     9042.85    510.95 o
   1   2   6    10748.55    10695.06    424.47 o
   2   2   6       59.41       33.11      6.39 o
   3   2   6       56.10       40.30      7.51 o
   4   2   6     1169.64     1074.63     33.07 o
   5   2   6     5986.16     5660.71    224.21 o
   6   2   6      384.38      333.55     22.49 o
   7   2   6     3192.08     2961.51    108.52 o
   8   2   6      266.46      254.46     21.18 o
   9   2   6       65.86       63.63     23.75 o
  10   2   6      743.94      816.83     46.50 o
  11   2   6      898.59      912.15     50.10 o
  12   2   6      303.46      326.89     50.48 o
 -16   3   6       85.96       93.97     33.03 o
 -15   3   6      613.20      627.51     37.91 o
 -14   3   6       18.07       15.45     22.43 o
 -13   3   6     3934.48     4035.50     94.54 o
 -12   3   6       74.56       69.38     14.44 o
 -11   3   6      670.95      663.22     18.77 o
 -10   3   6       11.66        9.27      9.26 o
  -9   3   6     2908.88     2940.56     65.32 o
  -8   3   6      285.77      281.96     10.25 o
  -7   3   6     5889.60     5802.61    162.18 o
  -6   3   6     1691.77     1906.83     43.51 o
  -5   3   6      677.63      770.15     26.06 o
  -4   3   6     4363.71     4731.95    143.48 o
  -3   3   6     8150.97     8190.52    390.07 o
  -2   3   6      134.83      146.63      9.94 o
  -1   3   6     1376.18     1295.68     51.46 o
   0   3   6     2462.63     2623.82    142.77 o
   1   3   6      230.67      249.56     19.88 o
   2   3   6     1791.51     1688.72     72.51 o
   3   3   6    10501.57    10426.47    327.80 o
   4   3   6       40.82       45.91      7.59 o
   5   3   6       27.39       22.19      9.47 o
   6   3   6      789.96      705.05     29.48 o
   7   3   6      202.87      192.41     17.17 o
   8   3   6      206.27      203.48     18.73 o
   9   3   6     3459.46     3374.07    159.17 o
  10   3   6      299.50      314.36     34.09 o
  11   3   6       55.13       73.53     30.45 o
  12   3   6       43.59       42.44     31.95 o
 -16   4   6     2219.38     2093.16     87.34 o
 -15   4   6      144.39      137.98     28.62 o
 -14   4   6        5.06       -3.68     22.04 o
 -13   4   6       82.68       80.64     22.56 o
 -12   4   6     1273.42     1245.98     66.00 o
 -11   4   6        9.53       -1.10     11.91 o
 -10   4   6     3455.55     3312.97     91.40 o
  -9   4   6      375.95      349.77     18.56 o
  -8   4   6     2377.97     2397.29     32.96 o
  -7   4   6      673.74      742.10     16.76 o
  -6   4   6    15779.40    16870.07    229.47 o
  -5   4   6      915.63     1066.91     30.90 o
  -4   4   6     3535.53     3617.38    120.38 o
  -3   4   6     2544.42     2914.93    126.52 o
  -2   4   6       39.70       31.16      7.30 o
  -1   4   6      257.45      209.63      9.78 o
   0   4   6    13477.77    13680.89    424.97 o
   1   4   6     5449.12     5675.01    251.04 o
   2   4   6     1595.38     1494.58     74.23 o
   3   4   6      190.26      193.54     12.26 o
   4   4   6      296.64      288.48     16.10 o
   5   4   6      102.46       97.57     13.79 o
   6   4   6     2403.04     2207.01     95.54 o
   7   4   6      395.52      403.09     21.94 o
   8   4   6       19.56       10.24     15.11 o
   9   4   6      205.93      193.69     20.58 o
  10   4   6      146.13      120.24     29.30 o
  11   4   6      133.94      139.82     32.99 o
  12   4   6     2109.35     2227.41     88.33 o
 -16   5   6       39.34       19.46     42.07 o
 -15   5   6      732.08      779.56     64.73 o
 -14   5   6      420.86      420.34     39.56 o
 -13   5   6      597.54      621.31     35.93 o
 -12   5   6      407.78      425.39     25.33 o
 -11   5   6      678.04      640.45     26.46 o
 -10   5   6     2750.99     2763.99     43.39 o
  -9   5   6     1202.91     1185.06     28.85 o
  -8   5   6        3.68       -1.52     12.17 o
  -7   5   6      907.89      899.19     26.43 o
  -6   5   6     3298.39     3297.34     54.47 o
  -5   5   6      281.63      276.27     12.30 o
  -4   5   6     4389.50     4869.03    204.31 o
  -3   5   6      932.28      919.41     28.27 o
  -2   5   6      680.73      676.01     27.27 o
  -1   5   6      919.55      914.59     17.46 o
   0   5   6     3312.34     3280.83     92.89 o
   1   5   6      456.17      434.31     15.36 o
   2   5   6     7399.49     7157.36    233.00 o
   3   5   6     2194.90     2100.54     92.11 o
   4   5   6     3433.75     3371.15    155.13 o
   5   5   6       30.12       55.52     13.92 o
   6   5   6       12.88        8.74     13.49 o
   7   5   6     2135.70     1968.57     69.68 o
   8   5   6      177.04      206.80     24.06 o
   9   5   6     1383.46     1543.42     55.27 o
  10   5   6     1520.45     1672.18     74.66 o
  11   5   6      406.49      482.85     52.49 o
 -15   6   6      805.60      861.53     55.55 o
 -14   6   6     1241.24     1208.39     55.26 o
 -13   6   6      174.34      179.92     33.24 o
 -12   6   6     1563.66     1500.75     43.78 o
 -11   6   6       43.93       54.46     18.42 o
 -10   6   6      206.22      185.28     18.86 o
  -9   6   6     1177.92     1123.72     30.64 o
  -8   6   6     6737.75     6738.42     96.50 o
  -7   6   6     4482.47     4552.73     85.33 o
  -6   6   6      232.11      238.07     17.01 o
  -5   6   6      849.07      928.80     25.42 o
  -4   6   6      139.05      116.41     15.29 o
  -3   6   6      518.88      512.38     15.86 o
  -2   6   6     6346.32     6391.69    202.13 o
  -1   6   6      996.65      990.91     28.42 o
   0   6   6      197.44      205.48     13.17 o
   1   6   6     7825.58     7832.57    267.35 o
   2   6   6     1469.56     1487.10     59.12 o
   3   6   6      328.07      363.28     23.86 o
   4   6   6      942.60      944.69     58.95 o
   5   6   6     1657.52     1516.08     63.62 o
   6   6   6       88.99       76.26     17.94 o
   7   6   6     1107.90     1090.88     46.94 o
   8   6   6     1586.08     1517.22     56.78 o
   9   6   6       54.33       52.81     34.74 o
  10   6   6      248.75      276.96     46.43 o
  11   6   6      616.63      605.93     58.84 o
 -14   7   6       15.18       11.04     29.64 o
 -13   7   6       28.78       40.84     29.22 o
 -12   7   6       92.76      115.35     28.34 o
 -11   7   6     5202.52     5081.92    125.92 o
 -10   7   6      518.03      501.02     25.24 o
  -9   7   6        1.16        3.41     14.90 o
  -8   7   6        7.72       11.90     13.68 o
  -7   7   6      483.47      469.93     21.24 o
  -6   7   6     1092.68     1085.35     30.01 o
  -5   7   6     2221.07     2263.17     37.76 o
  -4   7   6       49.23       43.52     14.85 o
  -3   7   6       32.72       41.33     11.82 o
  -2   7   6       28.16       31.22     11.03 o
  -1   7   6     3197.94     3226.50     85.31 o
   0   7   6        6.78       16.30     15.20 o
   1   7   6     3793.40     3878.88     98.02 o
   2   7   6        9.72        2.23     13.51 o
   3   7   6     2337.49     2276.43    100.64 o
   4   7   6       21.88       50.71     18.08 o
   5   7   6     3238.77     3088.32     97.88 o
   6   7   6      140.72      145.14     27.19 o
   7   7   6     2057.97     2175.86    102.31 o
   8   7   6        2.06        5.81     25.90 o
   9   7   6       43.47       42.40     36.28 o
  10   7   6       76.67       87.28     42.81 o
 -14   8   6      611.69      596.50     46.63 o
 -13   8   6      495.42      522.03     44.22 o
 -12   8   6      323.40      326.17     37.98 o
 -11   8   6       24.06       15.77     21.93 o
 -10   8   6     2270.80     2090.35     52.09 o
  -9   8   6      866.76      875.92     38.17 o
  -8   8   6     3635.08     3559.28     49.49 o
  -7   8   6     1983.38     1904.62     35.55 o
  -6   8   6      186.64      195.00     18.35 o
  -5   8   6        2.19       11.29     16.32 o
  -4   8   6       78.84       60.02     16.90 o
  -3   8   6       22.75       18.27     12.46 o
  -2   8   6     3870.20     3934.11    164.97 o
  -1   8   6     1774.71     1746.80     85.10 o
   1   8   6     1206.21     1210.76     47.70 o
   2   8   6     1626.28     1626.27     51.47 o
   3   8   6        5.01       11.37     16.49 o
   4   8   6     2115.56     2093.05     52.62 o
   5   8   6      294.40      290.66     26.73 o
   6   8   6       48.28       50.45     25.47 o
   7   8   6      245.02      273.21     32.54 o
   8   8   6     1288.74     1266.27     99.69 o
   9   8   6       71.99       68.06     39.31 o
 -13   9   6      101.01       92.24     36.62 o
 -12   9   6      679.61      653.73     47.59 o
 -11   9   6      133.98      148.34     27.47 o
 -10   9   6     1175.91     1162.32     44.07 o
  -9   9   6       15.85       12.07     22.16 o
  -8   9   6       12.29       21.05     20.64 o
  -7   9   6        9.20       15.98     16.07 o
  -6   9   6      944.10      966.34     29.57 o
  -5   9   6      102.13      114.87     20.92 o
  -4   9   6     1809.49     1885.70     78.27 o
  -3   9   6     1660.76     1653.23     59.28 o
  -2   9   6       77.45       78.96     19.64 o
  -1   9   6      990.26      825.73     70.82 o
   0   9   6      365.18      318.44     52.78 o
   1   9   6     1293.08     1256.94     81.90 o
   2   9   6      885.24      773.32     72.63 o
   3   9   6      641.09      625.14     49.06 o
   4   9   6      719.44      752.49     36.69 o
   5   9   6        2.15        2.45     30.14 o
   6   9   6        4.72      -10.71     32.80 o
   7   9   6      809.87      804.39     49.67 o
   8   9   6       88.86       84.48     39.33 o
 -11  10   6       10.04       11.48     24.87 o
 -10  10   6     1522.87     1593.74     52.47 o
  -9  10   6        5.01       15.30     23.27 o
  -8  10   6       74.26      101.43     24.31 o
  -7  10   6      378.21      389.65     34.33 o
  -6  10   6     2291.84     2378.83     46.67 o
  -5  10   6       84.47      103.26     19.62 o
  -4  10   6      103.56      124.82     21.58 o
  -3  10   6        6.47       20.55     20.71 o
  -2  10   6       22.20       65.13     42.85 o
  -1  10   6      288.99      265.18     53.75 o
   0  10   6     3773.83     3508.25    127.47 o
   1  10   6      985.94      944.07     80.87 o
   2  10   6      278.65      234.00     54.11 o
   3  10   6       50.51       57.93     47.39 o
   4  10   6       22.99       20.28     46.97 o
   5  10   6      104.59      125.72     54.23 o
   6  10   6     1168.93     1166.98    143.45 o
   7  10   6       12.80       27.72     56.84 o
 -10  11   6       83.99       88.30     28.59 o
  -9  11   6      414.47      431.67     35.00 o
  -8  11   6       63.68       93.56     26.14 o
  -7  11   6      804.60      872.05     48.99 o
  -6  11   6        3.32       23.45     22.38 o
  -5  11   6      261.20      275.17     32.70 o
  -4  11   6      335.69      292.50     41.09 o
  -3  11   6     1625.75     1618.30    100.60 o
  -2  11   6        8.41       -7.02     42.31 o
  -1  11   6      758.43      650.20     76.99 o
   0  11   6      308.39      375.10     65.13 o
   1  11   6       78.46       93.40     50.97 o
   2  11   6       93.81       59.38     51.27 o
   3  11   6     2887.45     2717.32    125.96 o
   4  11   6      310.18      384.66     69.91 o
   5  11   6      181.56      165.43     61.92 o
   6  11   6      586.49      497.24     78.87 o
  -8  12   6       25.34       43.89     38.95 o
  -7  12   6      255.21      289.93     66.70 o
  -6  12   6      164.29      166.82     59.56 o
  -5  12   6       78.86       75.90     36.66 o
  -4  12   6      795.66      788.90     61.37 o
  -3  12   6       83.84       96.71     37.73 o
  -2  12   6      272.46      211.18     60.17 o
  -1  12   6      721.28      808.79     88.01 o
   0  12   6     2005.67     1773.86    111.49 o
   1  12   6      129.42      151.87     61.07 o
   2  12   6      130.51       58.35     56.78 o
   3  12   6       24.37       34.80     56.53 o
   4  12   6       37.15      -24.70     55.20 o
  -4  13   6      860.05      802.34     66.35 o
  -3  13   6       12.35        0.08     37.64 o
  -2  13   6      191.69      201.91     46.76 o
  -1  13   6      152.23      180.32     46.19 o
   0  13   6       39.79       26.69     59.44 o
 -17   0   7     3945.72     3916.65    159.37 o
 -15   0   7      350.53      387.33     35.47 o
 -13   0   7      176.82      174.37     26.63 o
 -11   0   7    12388.00    12593.44    178.17 o
  -9   0   7       17.67       22.16     12.83 o
  -7   0   7        6.96       13.65      8.70 o
  -5   0   7    21789.35    21302.98   1478.40 o
  -3   0   7      482.74      461.23     26.41 o
  -1   0   7    14908.26    13677.75   1255.64 o
   1   0   7     2088.68     1728.15    133.49 o
   3   0   7     3432.85     3080.23    218.81 o
   5   0   7     6642.76     6467.99    135.34 o
   7   0   7      188.54      188.51     21.70 o
   9   0   7       87.50      113.92     50.84 o
  11   0   7     2409.80     2736.57    132.26 o
 -17   1   7      545.30      519.71     44.92 o
 -16   1   7      160.17      146.24     28.56 o
 -15   1   7     1021.76     1053.33     38.30 o
 -14   1   7     1615.76     1638.50     37.89 o
 -13   1   7     1120.38     1114.67     27.71 o
 -12   1   7       26.33       30.01     11.01 o
 -11   1   7       64.42       88.35     11.23 o
 -10   1   7     1875.37     2030.32     39.87 o
  -9   1   7     3286.91     3255.96    105.82 o
  -8   1   7     6715.25     6632.08    180.69 o
  -7   1   7     2919.95     2962.94     79.68 o
  -6   1   7      142.55      140.60      7.86 o
  -5   1   7     8343.98     8679.89    508.98 o
  -4   1   7     3869.63     4154.35    201.22 o
  -3   1   7     1012.78     1179.78     59.21 o
  -2   1   7    11264.49    11555.89    546.57 o
  -1   1   7    11747.28    11427.75    699.32 o
   0   1   7        8.41       10.46      5.90 o
   1   1   7     6856.89     6654.00    462.60 o
   2   1   7     7896.82     7183.72    379.61 o
   3   1   7      109.47       98.58      9.45 o
   4   1   7     2365.50     2189.07     75.05 o
   5   1   7     5236.97     4860.45    180.35 o
   6   1   7       16.42       21.10     11.75 o
   7   1   7     4629.13     4900.28     98.00 o
   8   1   7     2830.26     2917.78     81.30 o
   9   1   7      133.96      143.37     26.63 o
  10   1   7       49.52       59.73     36.76 o
  11   1   7       58.68       60.17     39.77 o
  12   1   7      345.92      315.34     52.00 o
 -17   2   7        2.56      -24.60     31.21 o
 -16   2   7      362.28      371.45     33.81 o
 -15   2   7      935.94      909.02     43.22 o
 -14   2   7       24.84       23.43     18.46 o
 -13   2   7     2475.72     2499.09     40.88 o
 -12   2   7     1507.64     1475.03     28.03 o
 -11   2   7      399.80      387.70     17.07 o
 -10   2   7     7287.29     7344.38    148.89 o
  -9   2   7     1804.86     1831.34     36.06 o
  -8   2   7     1115.78      989.76    112.07 o
  -7   2   7     4088.27     4069.82    129.23 o
  -6   2   7     5799.82     5674.33    179.82 o
  -5   2   7       34.65       20.82      4.93 o
  -4   2   7    11044.86    11136.83    512.12 o
  -3   2   7     3002.48     2989.82    178.30 o
  -2   2   7     2021.02     1837.43    130.69 o
  -1   2   7     2481.36     2272.97    115.89 o
   0   2   7      934.96      923.80     46.79 o
   1   2   7     1184.04      980.60     47.32 o
   2   2   7     1335.61     1140.89     68.80 o
   3   2   7     2375.00     2158.53    109.76 o
   4   2   7     1668.81     1587.23     72.32 o
   5   2   7        2.34       -2.32     10.12 o
   6   2   7      541.28      481.87     23.13 o
   7   2   7      503.58      460.84     22.89 o
   8   2   7      521.18      511.16     27.81 o
   9   2   7      508.52      599.58     45.01 o
  10   2   7     1819.12     2096.23     63.23 o
  11   2   7        1.95       -6.16     28.14 o
  12   2   7     1111.91     1327.27     78.82 o
 -16   3   7     1210.76     1289.44     51.58 o
 -15   3   7      627.06      656.49     38.84 o
 -14   3   7       83.67       63.23     22.77 o
 -13   3   7       12.27      -11.71     18.88 o
 -12   3   7     2257.92     2250.61     48.20 o
 -11   3   7        8.58        7.19      9.27 o
 -10   3   7     3612.80     3558.46     91.67 o
  -9   3   7      715.89      725.02     25.89 o
  -8   3   7      233.62      214.44      9.94 o
  -7   3   7       36.03       39.99      7.59 o
  -6   3   7    11250.96    11443.85    395.70 o
  -5   3   7      130.66      128.72      7.87 o
  -4   3   7      917.25      891.44     39.35 o
  -3   3   7      103.41      122.34      6.48 o
  -2   3   7     2353.90     2562.17    116.70 o
  -1   3   7     1963.00     2062.26    104.51 o
   0   3   7    19716.22    20554.83   1267.34 o
   1   3   7     1035.03      975.78     51.15 o
   2   3   7      132.27      145.27     11.69 o
   3   3   7      218.14      179.46      8.84 o
   4   3   7     1666.78     1520.94     77.91 o
   5   3   7     1103.89     1005.21     43.02 o
   6   3   7     6009.85     5695.83    288.44 o
   7   3   7      179.90      163.63     17.83 o
   8   3   7      123.06      142.94     18.75 o
   9   3   7      192.45      220.86     29.68 o
  10   3   7      868.90      968.71     50.14 o
  11   3   7        8.96       36.02     30.62 o
 -16   4   7       68.10       71.16     35.22 o
 -15   4   7     1207.85     1250.04     51.48 o
 -14   4   7       81.38       64.50     24.28 o
 -13   4   7     1875.91     1866.93     62.47 o
 -12   4   7      641.59      594.76     38.20 o
 -11   4   7      234.87      242.11     16.82 o
 -10   4   7       59.37       59.21     11.41 o
  -9   4   7     6237.68     6032.38    183.08 o
  -8   4   7      255.24      247.43     10.78 o
  -7   4   7      976.74     1023.05     24.23 o
  -6   4   7      534.25      595.48     24.63 o
  -5   4   7      127.57      140.70     10.83 o
  -4   4   7      852.14      849.49     32.63 o
  -3   4   7    11047.38    10705.16    311.11 o
  -2   4   7      986.93     1018.46     43.07 o
  -1   4   7      251.85      271.88      8.53 o
   0   4   7      492.02      551.08     18.66 o
   1   4   7       84.02       84.72     12.01 o
   2   4   7      293.78      326.99     27.63 o
   3   4   7    10783.78     9977.40    595.07 o
   4   4   7        7.98       18.76     13.80 o
   5   4   7      495.46      426.62     27.59 o
   6   4   7      311.23      349.59     28.93 o
   7   4   7       98.32       67.41     16.74 o
   8   4   7        0.91        7.52     16.31 o
   9   4   7     2298.70     2351.11     60.93 o
  10   4   7      496.69      553.81     42.51 o
  11   4   7       12.20       11.24     30.23 o
 -16   5   7      513.50      483.80     47.14 o
 -15   5   7      211.97      250.09     38.80 o
 -14   5   7       24.95       49.56     24.90 o
 -13   5   7     1899.87     1895.52     56.67 o
 -12   5   7     1210.71     1252.95     39.86 o
 -11   5   7      296.30      267.14     17.84 o
 -10   5   7     2297.49     2073.28     74.35 o
  -9   5   7     4260.30     4205.18     52.28 o
  -8   5   7      200.88      193.11     16.92 o
  -7   5   7     1924.58     1958.22     40.21 o
  -6   5   7     2482.37     2628.42     62.92 o
  -5   5   7     1587.55     1667.69     63.39 o
  -4   5   7      731.53      776.82     38.91 o
  -3   5   7       13.54       15.89      8.73 o
  -2   5   7      378.38      383.14     10.96 o
  -1   5   7     3438.23     3548.20    129.67 o
   0   5   7     4698.40     4612.09    175.38 o
   1   5   7     4479.69     4202.80    134.70 o
   2   5   7     1263.18     1230.58     65.59 o
   3   5   7     1156.58     1088.46     64.41 o
   4   5   7      988.52      970.48     51.77 o
   5   5   7       77.25       74.51     15.68 o
   6   5   7     2608.42     2477.09    111.83 o
   7   5   7     4055.49     4059.16    166.19 o
   8   5   7       50.38       65.06     22.61 o
   9   5   7       11.74       25.93     25.69 o
  10   5   7      418.91      440.62     40.93 o
  11   5   7       38.14       18.47     39.12 o
 -15   6   7        3.00       23.50     30.27 o
 -14   6   7      103.61       91.25     33.11 o
 -13   6   7       11.31       -3.23     22.49 o
 -12   6   7     1407.66     1344.27     41.03 o
 -11   6   7     2593.13     2530.19     50.48 o
 -10   6   7     3779.60     3913.65     51.19 o
  -9   6   7      184.51      181.19     18.61 o
  -8   6   7     1533.60     1492.42     34.83 o
  -7   6   7     2038.53     2040.53     38.24 o
  -6   6   7      214.09      206.95     17.09 o
  -5   6   7     1470.62     1408.67     30.68 o
  -4   6   7     5275.11     5289.79     64.73 o
  -3   6   7        8.37       11.60      9.03 o
  -2   6   7     1266.41     1290.78     46.40 o
  -1   6   7     1939.82     2178.49     86.69 o
   0   6   7     1321.98     1283.82     66.90 o
   1   6   7     2825.98     2839.31     91.45 o
   2   6   7     1231.47     1236.47     46.88 o
   3   6   7      664.79      629.69     38.00 o
   4   6   7     1002.77      961.83     30.67 o
   5   6   7     1240.07     1166.78     60.61 o
   6   6   7      512.65      554.50     31.80 o
   7   6   7      120.03      130.38     23.76 o
   8   6   7      164.68      181.79     30.88 o
   9   6   7        0.54       -1.21     32.81 o
  10   6   7      864.94     1037.21     92.55 o
 -14   7   7     1394.90     1427.33     62.56 o
 -13   7   7        9.30        8.30     26.83 o
 -12   7   7        6.03       15.82     26.35 o
 -11   7   7        2.36      -14.16     23.68 o
 -10   7   7       12.19       13.53     16.32 o
  -9   7   7      861.22      876.39     29.90 o
  -8   7   7     6779.70     6882.02    102.17 o
  -7   7   7       13.01       16.68     14.73 o
  -6   7   7      495.69      509.35     24.10 o
  -5   7   7      762.14      791.97     31.98 o
  -4   7   7     2324.49     2371.01     53.24 o
  -3   7   7        0.06       -3.53     11.72 o
  -2   7   7    11003.75    11101.52    357.21 o
  -1   7   7       79.65       87.74     17.93 o
   0   7   7      741.93      714.51     31.78 o
   1   7   7      844.90      781.03     24.38 o
   2   7   7     6489.12     6587.28    288.40 o
   3   7   7        2.00        3.03     16.41 o
   4   7   7       25.34       19.16     18.59 o
   5   7   7       89.62       65.01     21.02 o
   6   7   7      289.98      322.28     40.10 o
   7   7   7      260.02      205.54     30.48 o
   8   7   7     3086.61     3083.19    161.65 o
   9   7   7      246.26      222.78     46.88 o
 -14   8   7      182.42      177.63     39.57 o
 -13   8   7        1.06       -1.93     27.97 o
 -12   8   7      868.21      868.53     51.52 o
 -11   8   7     4208.98     4090.58    118.68 o
 -10   8   7     1119.34     1120.77     42.59 o
  -9   8   7       59.84       34.24     21.21 o
  -8   8   7     1451.00     1399.45     50.88 o
  -7   8   7      855.32      817.08     27.44 o
  -6   8   7      151.34      159.89     18.32 o
  -5   8   7      706.67      718.67     33.66 o
  -4   8   7     1622.77     1614.18     52.18 o
  -3   8   7     1003.31     1030.01     33.78 o
  -2   8   7      871.13      828.74     43.38 o
  -1   8   7      307.72      314.75     32.38 o
   0   8   7      187.66      234.83     30.28 o
   1   8   7     3003.56     2964.13    156.89 o
   2   8   7     2514.84     2479.13     74.60 o
   3   8   7       50.24       68.84     19.79 o
   4   8   7      561.44      577.37     33.75 o
   5   8   7     1090.08     1063.19    106.92 o
   6   8   7       59.92       63.07     34.24 o
   7   8   7      136.35      101.67     38.50 o
   8   8   7      135.20      120.82     61.26 o
   9   8   7       62.05       41.48     42.70 o
 -13   9   7      307.57      294.25     38.82 o
 -12   9   7       80.72       89.49     34.41 o
 -11   9   7        7.45       20.32     24.90 o
 -10   9   7      404.19      420.91     32.71 o
  -9   9   7     1800.05     1647.24     47.80 o
  -8   9   7      410.26      388.93     28.35 o
  -7   9   7      770.40      834.36     41.60 o
  -6   9   7      881.02      869.92     32.17 o
  -5   9   7      715.36      746.40     34.70 o
  -4   9   7     1025.28     1094.02     57.93 o
  -3   9   7        3.43        5.53     17.37 o
  -2   9   7      300.41      313.70     24.24 o
  -1   9   7     4485.40     4120.80    130.92 o
   0   9   7     3010.95     2805.69    111.92 o
   1   9   7     2257.72     2051.93    100.66 o
   2   9   7      275.93      225.23     53.33 o
   3   9   7      494.16      447.97     53.27 o
   4   9   7      434.77      471.23     45.14 o
   5   9   7     1103.20     1116.65    102.02 o
   6   9   7       57.82       67.58     36.55 o
   7   9   7     1242.22     1268.50    126.29 o
   8   9   7      189.33      209.67     67.55 o
 -11  10   7      197.92      240.66     32.56 o
 -10  10   7       71.77       68.52     26.66 o
  -9  10   7     1578.80     1474.25     80.88 o
  -8  10   7        1.89        2.48     22.58 o
  -7  10   7      718.48      753.58     38.01 o
  -6  10   7      159.20      172.75     28.40 o
  -5  10   7      544.64      543.37     61.26 o
  -4  10   7      447.26      436.70     30.18 o
  -3  10   7      458.95      497.61     30.27 o
  -2  10   7        4.63       13.48     22.19 o
  -1  10   7        2.03        6.29     41.95 o
   0  10   7      416.95      321.35     59.26 o
   1  10   7       91.90       94.42     48.60 o
   2  10   7       94.88       80.38     50.00 o
   3  10   7     2305.96     1988.49    108.04 o
   4  10   7       70.68       52.36     51.75 o
   5  10   7        2.03      -20.10     49.09 o
   6  10   7      136.68      101.69     57.68 o
 -10  11   7      882.75      862.01     46.61 o
  -9  11   7       69.22       84.20     27.44 o
  -8  11   7       72.10       97.71     32.03 o
  -7  11   7      371.56      388.54     37.83 o
  -6  11   7     1700.89     1827.48    104.52 o
  -5  11   7        0.68        8.33     25.53 o
  -4  11   7       13.29       16.16     45.22 o
  -3  11   7        1.00      -26.39     43.52 o
  -2  11   7        0.43       -3.51     44.19 o
  -1  11   7       47.25       61.56     49.45 o
   0  11   7     3360.27     3208.93    133.34 o
   1  11   7      238.13      247.32     61.44 o
   2  11   7      311.23      313.90     65.67 o
   3  11   7        9.65      -10.47     50.18 o
   4  11   7      250.29      181.77     62.04 o
   5  11   7       63.75       79.11     60.29 o
  -8  12   7       47.67       51.36     40.19 o
  -7  12   7        9.90       30.39     53.33 o
  -6  12   7      326.68      344.65     70.46 o
  -5  12   7       86.47       75.13     38.16 o
  -4  12   7      433.30      427.71     50.20 o
  -3  12   7      881.54      882.51     91.40 o
  -2  12   7      262.35      216.69     63.43 o
  -1  12   7       41.60       55.69     55.57 o
   0  12   7      199.91      180.50     64.22 o
   1  12   7       20.24        5.27     53.63 o
   2  12   7      359.12      396.52     75.54 o
   3  12   7      245.65      200.47     68.46 o
 -16   0   8      196.58      166.61     32.12 o
 -14   0   8     2893.37     3030.96     67.27 o
 -12   0   8      223.94      225.41     20.35 o
 -10   0   8     1798.72     1758.96     40.42 o
  -8   0   8     6570.73     6312.77    610.72 o
  -6   0   8     1203.60     1133.28     90.34 o
  -4   0   8      448.47      309.80     21.07 o
  -2   0   8     2638.76     2350.70    253.91 o
   0   0   8      226.36      219.12     13.18 o
   2   0   8     9754.46     8875.97    447.23 o
   4   0   8     1825.34     1729.33    203.04 o
   6   0   8      420.63      424.89     35.11 o
   8   0   8     4507.71     4782.80    147.39 o
  10   0   8      209.21      153.62     60.17 o
 -17   1   8      566.50      567.21     45.13 o
 -16   1   8      569.17      599.46     38.01 o
 -15   1   8        0.29        6.13     18.13 o
 -14   1   8      289.03      301.29     22.27 o
 -13   1   8       96.36      101.95     15.34 o
 -12   1   8      583.25      600.39     19.83 o
 -11   1   8     4610.27     4797.32     67.71 o
 -10   1   8     2754.36     2792.80     47.34 o
  -9   1   8       50.91       45.96      9.20 o
  -8   1   8     1585.11     1493.77     54.82 o
  -7   1   8     7149.03     7051.34    279.09 o
  -6   1   8      489.36      511.57     27.96 o
  -5   1   8     8898.70     9005.10    578.21 o
  -4   1   8     6798.75     6801.76    331.35 o
  -3   1   8      339.58      470.60     26.92 o
  -2   1   8     2249.32     2037.05    112.16 o
  -1   1   8    12974.35    12854.79    810.84 o
   0   1   8       80.13       85.76      8.13 o
   1   1   8     3902.51     3821.01    201.69 o
   2   1   8      602.12      607.66     47.79 o
   3   1   8      156.01      174.97     11.75 o
   4   1   8      901.54      855.00     24.46 o
   5   1   8     2327.04     2214.63     68.75 o
   6   1   8      559.65      554.49     42.13 o
   7   1   8      950.56      912.26     55.14 o
   8   1   8       19.71       28.83     22.68 o
   9   1   8       32.44        9.16     30.95 o
  10   1   8      185.64      205.20     42.66 o
  11   1   8      922.68     1057.13     73.04 o
 -17   2   8      127.22      111.83     31.24 o
 -16   2   8      516.59      533.28     36.99 o
 -15   2   8      732.05      762.89     40.79 o
 -14   2   8       47.62       39.39     19.00 o
 -13   2   8      996.07     1036.10     30.41 o
 -12   2   8      237.90      248.91     15.68 o
 -11   2   8      521.68      527.79     20.66 o
 -10   2   8     2226.39     2217.51     50.54 o
  -9   2   8       24.33       29.61      9.16 o
  -8   2   8      410.03      419.59     13.11 o
  -7   2   8     2310.99     2150.83     67.61 o
  -6   2   8     3625.34     3485.07    142.98 o
  -5   2   8     3749.26     3591.73    163.83 o
  -4   2   8        6.20        9.14      6.14 o
  -3   2   8       37.03       70.45      7.26 o
  -2   2   8     1694.67     1494.19    107.45 o
  -1   2   8     2144.70     1954.01    124.56 o
   0   2   8     2259.28     1950.33    108.95 o
   1   2   8     8979.09     8604.51    502.49 o
   2   2   8      730.98      683.32     42.43 o
   3   2   8     3945.14     3705.14    192.74 o
   4   2   8      441.58      466.72     27.02 o
   5   2   8      799.57      830.49     34.29 o
   6   2   8      682.97      701.32     30.01 o
   7   2   8     1207.38     1221.29     36.36 o
   8   2   8       59.21       51.73     25.27 o
   9   2   8     1368.71     1482.45     63.15 o
  10   2   8      376.73      389.23     38.55 o
  11   2   8       15.15        2.12     40.79 o
 -16   3   8      132.14      135.37     29.41 o
 -15   3   8     1338.56     1385.65     50.29 o
 -14   3   8      130.19      110.73     25.30 o
 -13   3   8      378.17      423.85     29.40 o
 -12   3   8      599.61      623.79     40.79 o
 -11   3   8      181.02      188.39     15.04 o
 -10   3   8      820.62      855.73     24.43 o
  -9   3   8    16140.08    15856.49    322.82 o
  -8   3   8      751.70      724.61     22.66 o
  -7   3   8      338.79      338.11     11.98 o
  -6   3   8       60.59       51.62      5.51 o
  -5   3   8     1479.39     1556.80     47.36 o
  -4   3   8      961.65      933.93     32.34 o
  -3   3   8    11223.11    11027.08    547.30 o
  -2   3   8      909.25      892.18     47.20 o
  -1   3   8       43.95       46.75      7.70 o
   0   3   8     3391.25     3345.09    225.85 o
   1   3   8     2821.73     2593.08    141.81 o
   2   3   8       15.03        4.91     11.67 o
   3   3   8    10257.88     9423.03    658.94 o
   4   3   8      197.73      205.17     18.60 o
   5   3   8       49.35       57.21     15.86 o
   6   3   8       26.93       67.79     17.09 o
   7   3   8     1548.69     1503.37     63.01 o
   8   3   8        4.42        3.98     16.70 o
   9   3   8      475.49      478.87     38.01 o
  10   3   8      163.54      170.98     32.97 o
  11   3   8       42.20       99.75     34.01 o
 -16   4   8      349.30      380.96     35.70 o
 -15   4   8       40.92       28.93     24.29 o
 -14   4   8      685.63      647.92     38.34 o
 -13   4   8      721.33      705.32     37.04 o
 -12   4   8     2729.98     2669.61     63.25 o
 -11   4   8      569.17      513.34     22.07 o
 -10   4   8       16.77       26.60     11.27 o
  -9   4   8      445.99      449.98     18.54 o
  -8   4   8       39.58       52.70      9.11 o
  -7   4   8      973.93      985.92     39.84 o
  -6   4   8     8633.32     8301.28    228.26 o
  -5   4   8       33.57       24.50      6.88 o
  -4   4   8      127.20      143.00      9.58 o
  -3   4   8      116.65      121.56     11.08 o
  -2   4   8      255.71      248.72     13.00 o
  -1   4   8        8.54       23.38      7.39 o
   0   4   8     6375.69     5790.95    358.24 o
   1   4   8     1210.07     1099.75     76.49 o
   2   4   8     1171.68     1132.62     94.49 o
   3   4   8      356.19      332.21     25.78 o
   4   4   8     1284.29     1192.59     95.63 o
   5   4   8       12.39        6.75     15.54 o
   6   4   8     1825.10     1779.24     82.13 o
   7   4   8      179.17      201.80     22.45 o
   8   4   8      779.01      816.92     38.59 o
   9   4   8       34.33       41.51     28.84 o
  10   4   8     2849.37     3116.78     83.69 o
 -16   5   8      360.04      350.79     42.11 o
 -15   5   8      731.20      703.65     40.50 o
 -14   5   8        3.26        9.47     23.73 o
 -13   5   8      573.80      532.56     39.05 o
 -12   5   8       40.93       49.79     19.18 o
 -11   5   8      266.79      262.64     17.69 o
 -10   5   8     2398.50     2221.34     70.03 o
  -9   5   8     2800.91     2598.03     76.04 o
  -8   5   8     1644.56     1705.83     35.64 o
  -7   5   8     1196.12     1197.45     30.28 o
  -6   5   8       20.69        9.94     11.40 o
  -5   5   8      162.09      164.08     12.48 o
  -4   5   8     3541.12     3818.98    168.95 o
  -3   5   8     4819.21     4856.97    166.03 o
  -2   5   8     4653.29     4676.68    176.06 o
  -1   5   8      523.24      509.49     25.13 o
   0   5   8       10.35        4.87     11.25 o
   1   5   8     1867.54     1816.31    102.79 o
   2   5   8       12.23        7.70     13.14 o
   3   5   8     2833.12     2721.97    137.84 o
   4   5   8     1019.86     1053.40     47.88 o
   5   5   8     1547.24     1312.37     63.86 o
   6   5   8      997.34     1005.46     44.79 o
   7   5   8      203.16      232.79     29.85 o
   8   5   8       22.38       16.60     21.96 o
   9   5   8      203.31      248.71     36.04 o
  10   5   8      238.38      221.83     37.61 o
 -15   6   8       70.24       44.23     33.51 o
 -14   6   8      791.08      751.73     43.35 o
 -13   6   8      695.11      670.81     45.90 o
 -12   6   8        8.23        6.49     18.92 o
 -11   6   8       26.56       25.24     13.41 o
 -10   6   8      651.52      688.63     30.19 o
  -9   6   8      109.24       89.28     17.26 o
  -8   6   8     1410.58     1417.70     34.55 o
  -7   6   8     1517.12     1464.60     33.81 o
  -6   6   8      473.28      446.37     22.62 o
  -5   6   8      356.46      376.15     24.08 o
  -4   6   8      861.85      839.56     25.88 o
  -3   6   8      127.73      149.73     12.61 o
  -2   6   8      837.71      861.40     37.66 o
  -1   6   8      817.69      815.03     29.41 o
   0   6   8        1.01       12.81     11.59 o
   1   6   8     5871.45     5680.49    259.07 o
   2   6   8     2735.95     2599.11    145.03 o
   3   6   8       45.60       46.97     15.65 o
   4   6   8     1125.63     1091.93     71.10 o
   5   6   8      898.83      857.77     52.21 o
   6   6   8      197.27      207.59     28.44 o
   7   6   8      977.39      956.73     92.35 o
   8   6   8     1194.65     1204.87     66.25 o
   9   6   8      182.42      134.56     62.95 o
 -14   7   8       53.36       66.31     33.08 o
 -13   7   8       92.17       55.04     31.75 o
 -12   7   8       16.44        9.24     26.19 o
 -11   7   8     3970.38     4098.84    281.85 o
 -10   7   8      279.34      276.94     25.28 o
  -9   7   8      355.93      366.04     24.25 o
  -8   7   8       18.48       15.64     15.97 o
  -7   7   8     1729.00     1730.14     44.96 o
  -6   7   8      264.05      262.45     20.00 o
  -5   7   8     4121.26     4313.70    209.12 o
  -4   7   8       51.93       62.20     14.38 o
  -3   7   8      318.08      311.54     23.72 o
  -2   7   8      375.75      363.84     24.26 o
  -1   7   8     2231.84     2283.93     97.70 o
   0   7   8       42.36       39.84     12.58 o
   1   7   8     1438.75     1470.27     66.77 o
   2   7   8      101.87      106.39     16.76 o
   3   7   8       38.94       38.13     16.05 o
   4   7   8        7.46       22.63     17.01 o
   5   7   8     2952.16     3026.94    212.80 o
   6   7   8      113.59       75.76     34.71 o
   7   7   8      161.11      131.69     38.76 o
   8   7   8       41.45       32.58     35.72 o
   9   7   8       10.14      -11.14     58.17 o
 -14   8   8      760.68      736.51     52.25 o
 -13   8   8      368.48      408.20     43.10 o
 -12   8   8       94.24       77.81     30.42 o
 -11   8   8       52.77       52.32     27.59 o
 -10   8   8       13.31       23.25     22.15 o
  -9   8   8      338.08      373.42     32.69 o
  -8   8   8      982.50     1011.56     43.75 o
  -7   8   8      184.59      187.60     20.45 o
  -6   8   8       76.35       78.37     20.62 o
  -5   8   8      827.38      902.90     37.72 o
  -4   8   8      511.26      579.48     32.92 o
  -3   8   8      132.54      131.99     20.33 o
  -2   8   8       72.86       86.00     18.67 o
  -1   8   8      508.35      527.78     49.72 o
   0   8   8       37.54       51.10     26.03 o
   1   8   8     1242.73     1323.87     68.37 o
   2   8   8     5016.54     5048.23    174.77 o
   3   8   8     1300.04     1210.19     67.68 o
   4   8   8      829.44      785.49     64.43 o
   5   8   8      223.51      208.55     39.13 o
   6   8   8        3.90      -21.35     33.20 o
   7   8   8      402.66      340.62     64.86 o
   8   8   8      852.04      915.80     96.73 o
 -13   9   8     1594.45     1569.93     67.40 o
 -12   9   8       24.89       25.94     32.72 o
 -11   9   8        4.42       14.58     29.67 o
 -10   9   8     1827.20     1824.95     51.76 o
  -9   9   8      674.87      681.46     37.20 o
  -8   9   8     1754.04     1700.14     73.25 o
  -7   9   8     2197.87     2079.95     72.12 o
  -6   9   8       84.27       61.99     30.23 o
  -5   9   8      645.61      653.72     34.91 o
  -4   9   8     1413.44     1407.24     54.42 o
  -3   9   8       35.40       55.63     19.61 o
  -2   9   8      776.11      780.34     39.76 o
  -1   9   8      164.40      131.46     30.96 o
   0   9   8       16.08       20.34     42.07 o
   1   9   8     1194.35     1132.80     85.29 o
   2   9   8       54.87       58.38     38.10 o
   3   9   8      272.32      241.63     57.08 o
   4   9   8      536.38      547.70     49.59 o
   5   9   8      171.37      171.58     39.89 o
   6   9   8      567.84      596.81     92.16 o
   7   9   8       49.87       14.50     39.14 o
 -11  10   8       15.39       14.12     25.42 o
 -10  10   8       14.50       24.98     25.83 o
  -9  10   8        3.94       -5.85     23.78 o
  -8  10   8      243.98      264.88     29.03 o
  -7  10   8      280.31      291.00     41.94 o
  -6  10   8     2437.01     2491.78    187.16 o
  -5  10   8     1145.83     1133.32     76.87 o
  -4  10   8       22.72       -7.15     28.60 o
  -3  10   8      169.57      191.40     29.11 o
  -2  10   8      146.30      155.73     23.50 o
  -1  10   8       63.70       65.30     24.88 o
   0  10   8     1459.89     1378.06     95.51 o
   1  10   8      473.42      493.31     69.97 o
   2  10   8        4.48       23.61     48.18 o
   3  10   8       73.20      114.76     55.20 o
   4  10   8      525.19      432.42     71.79 o
   5  10   8      152.44      148.42     60.53 o
   6  10   8     1139.62     1060.77     99.45 o
 -10  11   8        1.55        1.08     30.31 o
  -9  11   8     2206.21     2154.20    112.96 o
  -8  11   8       53.37       39.34     30.94 o
  -7  11   8        4.83      -12.15     27.85 o
  -6  11   8       18.66      -11.95     33.89 o
  -5  11   8        7.10       17.40     32.70 o
  -4  11   8      183.89      177.71     57.87 o
  -3  11   8     2007.80     1878.27    109.86 o
  -2  11   8      605.93      566.25     75.90 o
  -1  11   8        1.36       48.67     50.60 o
   0  11   8        3.73       22.94     50.72 o
   1  11   8      358.08      340.72     69.73 o
   2  11   8        4.46       -0.18     52.05 o
   3  11   8     1010.40      844.20     93.21 o
   4  11   8      159.85       85.41     61.01 o
  -7  12   8      315.64      312.99     70.39 o
  -6  12   8      383.72      304.28     69.55 o
  -5  12   8       32.39       24.25     36.84 o
  -4  12   8      272.58      299.62     69.06 o
  -3  12   8       35.97       14.22     53.69 o
  -2  12   8       84.18      101.57     58.89 o
  -1  12   8       63.57       83.29     59.08 o
   0  12   8       76.73       68.28     59.98 o
   1  12   8      146.30       72.88     61.56 o
 -17   0   9      138.94      160.98     37.16 o
 -15   0   9      773.16      796.07     46.51 o
 -13   0   9      602.02      605.86     38.71 o
 -11   0   9     3069.89     3060.41     79.53 o
  -9   0   9     4570.44     4862.78    202.62 o
  -7   0   9     9173.34     8968.77   1440.01 o
  -5   0   9     2153.42     1926.96    157.35 o
  -3   0   9     1689.15     1733.41    146.97 o
  -1   0   9    16721.00    14566.85   1635.88 o
   1   0   9     2272.01     2263.98    157.10 o
   3   0   9     4610.35     4063.79    301.91 o
   5   0   9     4929.25     5399.35    140.73 o
   7   0   9       57.61       46.18     42.43 o
   9   0   9      744.91      769.81     89.89 o
 -17   1   9       82.45       91.97     29.59 o
 -16   1   9      620.04      576.26     37.61 o
 -15   1   9        4.16        9.14     18.66 o
 -14   1   9     1043.68     1117.86     34.47 o
 -13   1   9      593.97      615.60     24.36 o
 -12   1   9      465.93      469.51     18.65 o
 -11   1   9     1996.92     2029.91     41.74 o
 -10   1   9     2023.56     2071.95     33.51 o
  -9   1   9      301.60      318.73     19.59 o
  -8   1   9     2856.56     2748.95    106.12 o
  -7   1   9      302.90      377.38     14.72 o
  -6   1   9     2049.65     2349.44    129.50 o
  -5   1   9     1061.20      964.17     70.23 o
  -4   1   9    12584.90    12040.30    980.56 o
  -3   1   9     1860.57     1853.34    147.87 o
  -2   1   9      608.78      587.48     34.44 o
  -1   1   9        2.44       16.83      7.19 o
   0   1   9       38.36       47.63      8.37 o
   1   1   9     2180.79     2133.97    115.00 o
   2   1   9     6856.03     6408.86    297.81 o
   3   1   9     3161.02     2879.36    128.36 o
   4   1   9      206.67      182.72     18.58 o
   5   1   9      289.11      256.73     19.31 o
   6   1   9      629.75      624.00     36.28 o
   7   1   9     1192.72     1259.41     61.95 o
   8   1   9     2780.56     3010.79     88.81 o
   9   1   9      513.46      558.45     51.79 o
  10   1   9       16.96       23.58     36.27 o
 -17   2   9      208.16      228.60     33.05 o
 -16   2   9      584.06      580.32     37.96 o
 -15   2   9      200.47      198.79     28.04 o
 -14   2   9      715.12      709.46     38.71 o
 -13   2   9       27.65        6.41     15.75 o
 -12   2   9      426.65      444.15     23.94 o
 -11   2   9        2.79        7.20     13.78 o
 -10   2   9     1301.46     1327.12     35.84 o
  -9   2   9     1389.13     1430.72     46.01 o
  -8   2   9     6180.89     6190.06    174.01 o
  -7   2   9     2274.90     2257.89    111.94 o
  -6   2   9     2883.41     2976.04    128.22 o
  -5   2   9      666.54      629.23     35.70 o
  -4   2   9      766.47      771.65     47.12 o
  -3   2   9      753.15      723.31     56.08 o
  -2   2   9     8355.39     7976.26    512.39 o
  -1   2   9     3025.65     2958.86    170.15 o
   0   2   9     1117.16     1005.22     46.08 o
   1   2   9     4727.50     4531.26    223.68 o
   2   2   9       35.80       53.90     10.95 o
   3   2   9     2281.30     2172.86    125.65 o
   4   2   9      227.97      262.10     20.77 o
   5   2   9     2606.07     2440.81    108.48 o
   6   2   9     2810.33     2737.63    126.32 o
   7   2   9     1116.69     1181.26     63.93 o
   8   2   9      445.44      448.79     48.48 o
   9   2   9      130.35      127.18     41.90 o
  10   2   9       14.57       32.36     38.79 o
 -16   3   9      719.08      688.84     42.52 o
 -15   3   9       67.91       84.34     26.36 o
 -14   3   9      146.58      134.23     25.36 o
 -13   3   9     1119.16     1053.63     44.76 o
 -12   3   9     2401.39     2406.64     59.79 o
 -11   3   9     2180.93     2099.16     48.07 o
 -10   3   9       38.26       30.82     14.09 o
  -9   3   9      376.88      355.29     17.51 o
  -8   3   9     1123.88     1102.84     40.32 o
  -7   3   9        7.79        9.14      7.29 o
  -6   3   9     5868.29     5563.91    193.71 o
  -5   3   9     1955.18     2030.55     91.32 o
  -4   3   9     1028.25     1001.46     59.03 o
  -3   3   9        5.45        4.04      7.31 o
  -2   3   9     4723.94     4766.06    366.62 o
  -1   3   9      200.32      201.04     12.83 o
   0   3   9     6186.22     5733.29    357.79 o
   1   3   9      170.99      155.23     15.62 o
   2   3   9       56.86       55.88     14.42 o
   3   3   9      271.26      235.75     19.00 o
   4   3   9     4566.67     4087.02    205.33 o
   5   3   9      382.85      339.21     23.54 o
   6   3   9      290.64      309.71     24.70 o
   7   3   9      355.30      374.70     26.67 o
   8   3   9      456.36      423.74     62.56 o
   9   3   9      549.87      622.14     54.14 o
  10   3   9      656.03      785.01     67.39 o
 -16   4   9      216.70      213.09     31.54 o
 -15   4   9     1348.64     1365.86     58.90 o
 -14   4   9       51.09       40.20     24.87 o
 -13   4   9      267.35      230.15     32.88 o
 -12   4   9       23.31       25.69     23.71 o
 -11   4   9       34.29       31.60     14.52 o
 -10   4   9      911.44      844.90     38.65 o
  -9   4   9     5424.62     5022.05    166.29 o
  -8   4   9     1071.45      963.19     34.61 o
  -7   4   9      167.38      170.59     11.22 o
  -6   4   9      298.49      310.08     13.19 o
  -5   4   9     1207.59     1241.10     40.61 o
  -4   4   9     1783.49     1732.03     80.17 o
  -3   4   9    11511.74    11573.82    392.59 o
  -2   4   9       14.19       12.84      7.87 o
  -1   4   9     2469.51     2402.53    112.26 o
   0   4   9      401.35      342.00     20.92 o
   1   4   9     4196.94     3859.38    294.02 o
   2   4   9      154.67      166.91     17.18 o
   3   4   9     3179.78     3059.50    206.97 o
   4   4   9     1832.14     1688.18    124.57 o
   5   4   9       13.23       26.43     17.19 o
   6   4   9       63.59       85.35     25.87 o
   7   4   9     3495.98     3587.82    205.19 o
   8   4   9      792.30      858.46     49.30 o
   9   4   9      593.45      642.23     63.89 o
  10   4   9       15.83       32.16     41.50 o
 -16   5   9      453.91      499.60     39.59 o
 -15   5   9      578.14      573.85     38.39 o
 -14   5   9      222.06      229.46     28.93 o
 -13   5   9     1967.86     1915.69     62.30 o
 -12   5   9     1542.86     1517.91     42.00 o
 -11   5   9     2815.40     2710.12    128.46 o
 -10   5   9      978.86      940.46     25.22 o
  -9   5   9      304.00      307.16     16.44 o
  -8   5   9     1709.96     1589.73     53.04 o
  -7   5   9     3481.15     3416.47     90.90 o
  -6   5   9      364.69      341.60     14.37 o
  -5   5   9      969.09      922.26     40.06 o
  -4   5   9      604.46      663.12     23.87 o
  -3   5   9     4285.70     4234.44    156.93 o
  -2   5   9     1024.27     1025.29     35.83 o
  -1   5   9      153.97      137.24     12.72 o
   0   5   9      204.95      208.41     16.92 o
   1   5   9      982.08     1018.95     66.41 o
   2   5   9      292.70      265.13     25.72 o
   3   5   9     1296.20     1169.10     62.02 o
   4   5   9     1730.56     1622.30     91.25 o
   5   5   9       50.95       40.73     23.94 o
   6   5   9      873.63      909.47     55.62 o
   7   5   9      990.48     1024.15     55.17 o
   8   5   9       19.39       18.17     27.84 o
   9   5   9      763.57      949.14     68.90 o
 -15   6   9       10.74      -15.12     32.73 o
 -14   6   9      431.56      437.17     42.45 o
 -13   6   9      918.88      864.68     48.14 o
 -12   6   9      337.52      334.30     26.66 o
 -11   6   9      866.16      863.95     26.77 o
 -10   6   9      759.85      729.57     22.96 o
  -9   6   9       44.11       59.93     11.03 o
  -8   6   9      721.79      747.32     29.55 o
  -7   6   9     1454.24     1424.47     56.50 o
  -6   6   9      516.97      545.37     24.90 o
  -5   6   9     1845.63     1785.74     56.66 o
  -4   6   9      775.59      782.52     18.39 o
  -3   6   9      110.14      129.70     15.72 o
  -2   6   9     2799.44     2829.60    118.26 o
  -1   6   9     6366.37     6318.52    262.10 o
   0   6   9     1585.50     1554.87     91.53 o
   1   6   9      690.32      659.91     40.96 o
   2   6   9      110.08      109.63     17.44 o
   3   6   9       58.97       46.89     17.16 o
   4   6   9     1058.38     1172.83     72.77 o
   5   6   9     3981.43     3913.37    221.93 o
   6   6   9      638.76      685.20     44.82 o
   7   6   9       66.31       60.64     27.87 o
   8   6   9      440.59      475.99     41.08 o
   9   6   9      631.74      662.73     88.31 o
 -14   7   9     1588.84     1564.96     63.85 o
 -13   7   9      201.54      200.55     34.52 o
 -12   7   9       29.02       36.10     28.48 o
 -11   7   9        4.64       30.13     25.62 o
 -10   7   9     3585.41     3406.87     69.01 o
  -9   7   9       80.25       80.49     18.85 o
  -8   7   9     1672.50     1708.62     40.37 o
  -7   7   9       51.03       46.85     16.70 o
  -6   7   9       28.03       34.74     18.32 o
  -5   7   9        0.51       -5.36     16.67 o
  -4   7   9     5121.81     5213.27    238.37 o
  -3   7   9      896.87      872.27     33.72 o
  -2   7   9      524.08      521.91     29.19 o
  -1   7   9      542.06      548.14     25.41 o
   0   7   9       76.25       78.05     15.38 o
   1   7   9       23.35       31.94     15.26 o
   2   7   9     1272.76     1309.60     71.67 o
   3   7   9       67.32       58.27     18.66 o
   4   7   9       45.62       37.95     24.50 o
   5   7   9       63.73       45.21     26.86 o
   6   7   9      291.77      275.03     54.60 o
   7   7   9       79.92       40.69     37.12 o
   8   7   9     1101.12     1128.01    103.14 o
 -13   8   9     2220.07     2109.89     72.00 o
 -12   8   9       73.39       70.46     30.98 o
 -11   8   9      699.78      733.04     48.92 o
 -10   8   9       10.68       16.07     21.12 o
  -9   8   9      287.91      258.63     30.59 o
  -8   8   9      491.22      562.95     37.31 o
  -7   8   9     3125.92     3012.89    160.30 o
  -6   8   9      319.69      291.14     26.12 o
  -5   8   9     2088.83     2039.77     60.55 o
  -4   8   9      275.33      277.55     25.34 o
  -3   8   9       16.96       11.50     18.11 o
  -2   8   9      504.24      474.99     44.08 o
  -1   8   9      988.86     1043.50     38.82 o
   0   8   9      699.31      754.62     49.33 o
   1   8   9      159.15      154.12     21.58 o
   2   8   9        0.22      -11.30     16.55 o
   3   8   9       84.29      111.03     27.51 o
   4   8   9      137.95      121.49     49.39 o
   5   8   9     1386.54     1313.25    155.80 o
   6   8   9      170.08      164.46     53.39 o
   7   8   9        3.51       14.09     38.85 o
 -12   9   9      592.03      517.08     45.09 o
 -11   9   9      653.98      653.78     46.20 o
 -10   9   9      351.99      362.23     32.47 o
  -9   9   9      107.11      101.99     28.36 o
  -8   9   9      431.53      452.31     40.33 o
  -7   9   9       74.94       63.43     32.40 o
  -6   9   9     1381.75     1285.61    108.68 o
  -5   9   9      748.63      725.85     60.17 o
  -4   9   9      253.02      267.36     26.71 o
  -3   9   9     1487.36     1480.40     56.62 o
  -2   9   9        9.50       15.58     19.66 o
  -1   9   9      152.24      143.90     23.43 o
   0   9   9       48.74       27.49     30.38 o
   1   9   9     1017.76      871.31     82.44 o
   2   9   9      624.29      558.14     70.58 o
   3   9   9      301.59      316.38     62.83 o
   4   9   9      180.98      182.86     59.02 o
   5   9   9       99.70       89.09     38.81 o
   6   9   9       12.56       45.92     40.98 o
 -11  10   9        0.09      -10.99     28.68 o
 -10  10   9      976.45      922.54     46.33 o
  -9  10   9     1944.60     2069.31     56.56 o
  -8  10   9       25.23       28.98     33.04 o
  -7  10   9      177.38      161.71     38.03 o
  -6  10   9       32.76       21.58     32.20 o
  -5  10   9      374.86      351.19     42.97 o
  -4  10   9       27.81       21.98     31.24 o
  -3  10   9     1316.95     1326.39    122.48 o
  -2  10   9      303.84      331.89     60.11 o
  -1  10   9      256.78      185.46     58.05 o
   0  10   9      581.39      542.28     71.91 o
   1  10   9     1587.26     1566.48    103.75 o
   2  10   9       40.95       32.87     51.87 o
   3  10   9      562.41      486.89     76.45 o
   4  10   9       93.84       86.44     58.23 o
   5  10   9       10.14      -41.95     53.75 o
  -9  11   9       36.97       -6.01     31.90 o
  -8  11   9      415.84      394.17     41.46 o
  -7  11   9       38.26        8.20     36.63 o
  -6  11   9     1060.91     1133.05     66.31 o
  -5  11   9        1.84        5.83     34.80 o
  -4  11   9      129.95      153.08     58.71 o
  -3  11   9       18.20        8.96     50.30 o
  -2  11   9      624.77      511.89     73.66 o
  -1  11   9       33.80       44.43     53.93 o
   0  11   9      910.96      913.68     93.70 o
   1  11   9       73.72       22.40     54.96 o
   2  11   9      295.25      314.51     72.57 o
   3  11   9      679.64      648.63     86.98 o
  -6  12   9      208.70      216.87     67.13 o
  -5  12   9      616.32      585.86     83.41 o
  -4  12   9      231.32      206.77     66.82 o
  -3  12   9      639.05      545.49     80.50 o
  -1  12   9       70.62       75.78     61.32 o
 -16   0  10     1537.92     1481.27     60.46 o
 -14   0  10     2344.60     2404.69     63.51 o
 -12   0  10      947.01      904.68     37.21 o
 -10   0  10     5383.09     5607.45    358.78 o
  -8   0  10     1385.93     1378.49    173.35 o
  -6   0  10      226.56      269.37     20.95 o
  -4   0  10    18815.14    19259.76   1511.21 o
  -2   0  10      220.20      201.23     19.47 o
   0   0  10     2127.74     1984.98    160.31 o
   2   0  10    17526.58    16585.26    969.73 o
   4   0  10      231.61      296.00     29.32 o
   6   0  10     2772.92     2763.20    114.22 o
   8   0  10     1145.30     1325.16     96.42 o
  10   0  10      244.89      288.90     74.09 o
 -17   1  10      859.65      883.66     49.02 o
 -16   1  10      320.10      334.80     33.99 o
 -15   1  10       29.11       24.22     18.40 o
 -14   1  10      267.07      268.33     22.13 o
 -13   1  10     2825.27     2996.09     46.74 o
 -12   1  10      905.75      918.08     28.35 o
 -11   1  10       57.96       66.91     16.78 o
 -10   1  10       15.58       10.10     13.68 o
  -9   1  10     2270.16     2194.26    151.59 o
  -8   1  10     5806.13     5736.53    303.94 o
  -7   1  10     4193.61     4208.29    227.12 o
  -6   1  10     2968.92     3065.86    168.11 o
  -5   1  10       81.38       63.28      9.95 o
  -4   1  10       80.15       60.10     21.76 o
  -3   1  10       26.78       15.86      9.41 o
  -2   1  10     4967.51     5053.58    313.62 o
  -1   1  10     1132.12     1001.46     56.12 o
   0   1  10     4400.46     4276.04    227.94 o
   1   1  10      364.30      359.30     15.69 o
   2   1  10      793.43      740.43     35.37 o
   3   1  10      435.24      373.71     19.99 o
   4   1  10      214.43      205.45     20.42 o
   5   1  10     4046.40     3795.50    243.80 o
   6   1  10      558.86      580.19     50.39 o
   7   1  10       58.49       58.58     32.31 o
   8   1  10      929.06     1033.68     65.00 o
   9   1  10     1701.29     2014.08     82.63 o
  10   1  10      195.56      233.03     48.13 o
 -17   2  10      954.98      965.61     51.09 o
 -16   2  10      612.26      600.64     39.75 o
 -15   2  10      148.87      113.96     27.75 o
 -14   2  10       93.37      107.78     25.85 o
 -13   2  10     3248.46     3254.39     64.03 o
 -12   2  10     2078.80     2220.60     55.18 o
 -11   2  10     2101.40     2220.78     67.72 o
 -10   2  10        6.14        0.10     13.66 o
  -9   2  10      915.86      963.85     36.64 o
  -8   2  10     2691.19     2869.27     99.82 o
  -7   2  10     1818.01     1734.29     96.95 o
  -6   2  10     2322.92     2296.62    185.50 o
  -5   2  10     5582.82     5417.89    418.23 o
  -4   2  10      250.03      247.58     13.89 o
  -3   2  10     1263.58     1256.46     98.78 o
  -2   2  10     1721.44     1681.63     97.72 o
  -1   2  10     5046.07     4843.69    356.26 o
   0   2  10     2692.05     2445.96    212.60 o
   1   2  10     1771.68     1696.43    102.45 o
   2   2  10     1800.11     1663.33     93.47 o
   3   2  10     6744.95     6346.07    383.83 o
   4   2  10     3841.82     3395.02    213.78 o
   5   2  10      452.84      466.73     27.60 o
   6   2  10     1223.34     1117.20     52.66 o
   7   2  10       39.31       62.59     35.85 o
   8   2  10      105.00      110.07     36.80 o
   9   2  10      362.43      422.74     49.56 o
 -16   3  10      290.76      293.04     34.36 o
 -15   3  10     3895.74     3878.73     90.93 o
 -14   3  10        8.44       26.23     23.14 o
 -13   3  10      457.17      469.53     35.88 o
 -12   3  10      207.72      199.72     34.35 o
 -11   3  10       17.20       34.50     17.65 o
 -10   3  10       31.70       29.70     14.27 o
  -9   3  10     3177.98     3062.71    148.91 o
  -8   3  10     2805.03     2738.39     96.98 o
  -7   3  10      631.48      673.04     28.71 o
  -6   3  10      700.94      727.23     53.50 o
  -5   3  10     1266.29     1250.93     66.01 o
  -4   3  10        0.66        3.40      9.21 o
  -3   3  10     3572.28     3386.03    285.53 o
  -2   3  10     1035.11      960.12     58.38 o
  -1   3  10     2287.71     2200.10    132.72 o
   0   3  10      105.03       75.18     12.46 o
   1   3  10     3216.24     2814.27    165.60 o
   2   3  10       13.30       20.09     14.98 o
   3   3  10      642.15      577.46     42.69 o
   4   3  10     1528.36     1426.08    100.97 o
   5   3  10      601.30      582.75     31.00 o
   6   3  10      350.71      297.73     25.84 o
   7   3  10     4345.39     4698.10    210.12 o
   8   3  10       13.48       38.61     36.04 o
   9   3  10      103.22      105.21     43.86 o
 -16   4  10      125.55      115.66     30.61 o
 -15   4  10       70.03       60.75     26.79 o
 -14   4  10        1.12      -15.02     22.68 o
 -13   4  10      243.22      281.48     34.74 o
 -12   4  10     3216.49     3100.00     85.06 o
 -11   4  10     1330.78     1293.04    118.91 o
 -10   4  10       10.43        0.44     11.11 o
  -9   4  10       11.45       17.80      9.80 o
  -8   4  10     3587.33     3439.29    114.45 o
  -7   4  10       30.72       15.79      8.13 o
  -6   4  10     8653.32     8314.49    324.44 o
  -5   4  10      578.14      592.57     37.81 o
  -4   4  10      729.07      742.95     44.88 o
  -3   4  10     1448.82     1461.42    106.80 o
  -2   4  10     5939.00     5616.20    314.12 o
  -1   4  10       19.99       29.87     11.42 o
   0   4  10     1416.69     1350.69     70.85 o
   1   4  10      424.26      379.12     19.06 o
   2   4  10      532.48      497.31     41.00 o
   3   4  10      448.58      445.45     25.36 o
   4   4  10     6059.96     5664.45    345.67 o
   5   4  10       28.25       29.32     24.44 o
   6   4  10      814.38      754.18     45.93 o
   7   4  10       21.45       18.33     27.51 o
   8   4  10      103.59       83.03     30.68 o
   9   4  10      213.60      287.26     55.99 o
 -16   5  10      500.43      549.83     39.44 o
 -15   5  10      801.89      814.74     45.80 o
 -14   5  10     1107.74     1053.35     55.97 o
 -13   5  10       12.89       -3.69     26.45 o
 -12   5  10      121.01      136.13     29.08 o
 -11   5  10      598.15      625.66     34.75 o
 -10   5  10       28.14       18.26     13.22 o
  -9   5  10     2640.77     2525.93     44.52 o
  -8   5  10     1471.34     1527.53     43.34 o
  -7   5  10      258.61      254.85     15.08 o
  -6   5  10     4525.22     4477.33    113.36 o
  -5   5  10      352.26      352.82     21.93 o
  -4   5  10      450.87      429.20     16.87 o
  -3   5  10     1603.57     1648.25     63.85 o
  -2   5  10     3005.61     2921.96    182.52 o
  -1   5  10      398.86      366.74     19.42 o
   0   5  10     4322.46     4170.44    204.82 o
   1   5  10      589.06      584.85     30.28 o
   2   5  10       48.42       35.53     16.42 o
   3   5  10      587.76      549.05     28.42 o
   4   5  10      209.74      206.27     29.12 o
   5   5  10       77.96       52.40     25.66 o
   6   5  10     1004.09     1012.71     50.21 o
   7   5  10      421.30      470.01     40.35 o
   8   5  10      708.79      730.76     48.34 o
 -15   6  10       40.65       25.42     28.90 o
 -14   6  10      892.47      911.11     55.67 o
 -13   6  10      499.90      495.39     54.04 o
 -12   6  10       77.94       78.64     22.27 o
 -11   6  10     1560.04     1554.50     61.63 o
 -10   6  10     3176.33     3048.88     52.95 o
  -9   6  10      489.87      483.08     20.27 o
  -8   6  10      503.49      491.55     19.35 o
  -7   6  10       23.65       33.63     10.93 o
  -6   6  10      606.31      588.50     18.72 o
  -5   6  10     2656.70     2613.32     62.14 o
  -4   6  10     9031.28     8947.33    218.10 o
  -3   6  10     2628.99     2847.88    114.49 o
  -2   6  10     1251.91     1258.55     50.88 o
  -1   6  10      411.87      397.27     21.44 o
   0   6  10      280.52      288.17     17.49 o
   1   6  10      160.95      163.18     19.74 o
   2   6  10      332.73      324.94     23.32 o
   3   6  10     3969.44     3937.83    291.20 o
   4   6  10        4.62      -23.14     23.14 o
   5   6  10      668.70      599.91     42.17 o
   6   6  10     1620.10     1616.21    104.54 o
   7   6  10       29.49       54.12     29.61 o
   8   6  10      864.60      993.52     56.34 o
 -14   7  10      177.41      146.73     37.62 o
 -13   7  10     3710.68     3591.09     83.99 o
 -12   7  10       94.25      110.16     32.39 o
 -11   7  10      396.92      431.84     44.47 o
 -10   7  10       29.16        8.64     23.75 o
  -9   7  10      126.42      125.14     26.14 o
  -8   7  10       15.21       17.54     16.95 o
  -7   7  10     4182.40     4237.15     88.54 o
  -6   7  10      598.25      604.33     36.54 o
  -5   7  10       99.78       85.14     12.73 o
  -4   7  10       87.52      105.44     20.86 o
  -3   7  10        4.80       12.06     17.99 o
  -2   7  10       33.20       29.47     18.55 o
  -1   7  10     5390.42     5330.55    235.31 o
   0   7  10       11.73       10.73     13.20 o
   1   7  10      329.57      293.90     22.51 o
   2   7  10       28.58       32.64     18.04 o
   3   7  10      217.77      225.91     29.91 o
   4   7  10      143.16      113.65     29.15 o
   5   7  10     2158.82     2443.43    135.46 o
   6   7  10        0.37      -12.60     35.51 o
   7   7  10      608.75      637.42     59.86 o
 -13   8  10      482.59      483.42     43.57 o
 -12   8  10       38.00       43.22     29.90 o
 -11   8  10      461.32      501.59     40.69 o
 -10   8  10     1691.52     1664.68     56.23 o
  -9   8  10      119.54      143.86     28.58 o
  -8   8  10      108.25       81.09     25.44 o
  -7   8  10      124.44      119.53     26.01 o
  -6   8  10      584.85      561.10     55.54 o
  -5   8  10     1385.50     1335.80     46.26 o
  -4   8  10     6834.05     7020.72    332.86 o
  -3   8  10     2074.94     2046.38     88.12 o
  -2   8  10       14.07        7.19     19.58 o
  -1   8  10     1099.84     1097.15     65.81 o
   0   8  10      899.09      873.94     35.57 o
   1   8  10      266.42      271.72     25.86 o
   2   8  10     1785.02     1934.86    113.69 o
   3   8  10     1137.02     1189.20    135.87 o
   4   8  10      113.35       84.34     36.55 o
   5   8  10      466.86      480.49    101.17 o
   6   8  10      155.42       98.29     42.25 o
 -12   9  10       30.28       37.98     33.73 o
 -11   9  10      296.16      294.30     38.88 o
 -10   9  10       50.63       86.68     29.86 o
  -9   9  10     1331.87     1275.54     52.77 o
  -8   9  10      964.21      933.87     58.26 o
  -7   9  10      859.88      919.24     59.17 o
  -6   9  10      833.23      870.94     57.17 o
  -5   9  10     1628.33     1620.37    238.57 o
  -4   9  10       81.00       88.39     33.37 o
  -3   9  10       22.64       22.87     30.25 o
  -2   9  10     2878.30     2958.20    216.12 o
  -1   9  10      107.12       98.42     33.60 o
   0   9  10     1063.43     1044.47     59.48 o
   1   9  10      151.66      181.96     37.06 o
   2   9  10        4.45       18.76     48.18 o
   3   9  10      219.34      192.06     60.47 o
   4   9  10       23.89      -21.00     50.18 o
   5   9  10       28.99       -8.88     37.84 o
 -11  10  10      664.03      565.41     47.02 o
 -10  10  10        3.40       27.79     26.85 o
  -9  10  10      144.60      162.45     40.81 o
  -8  10  10     1202.95     1218.24     91.49 o
  -7  10  10        5.31      -11.16     33.59 o
  -6  10  10     2187.40     2161.44    167.57 o
  -5  10  10      313.90      338.82     44.06 o
  -4  10  10       40.44       35.69     33.81 o
  -3  10  10        6.24        9.05     32.45 o
  -2  10  10     2253.16     2307.53    179.26 o
  -1  10  10      220.84      196.78     59.26 o
   0  10  10      639.35      625.20     78.45 o
   1  10  10       15.09      -15.31     50.72 o
   2  10  10       83.03       52.42     55.50 o
   3  10  10      166.47      161.61     62.53 o
  -8  11  10      609.77      582.09     56.65 o
  -7  11  10        3.97       16.64     37.89 o
  -6  11  10        3.18       -3.33     45.58 o
  -5  11  10      721.46      778.97     61.66 o
  -4  11  10        0.95        1.09     51.69 o
  -3  11  10     1146.25     1132.43     99.87 o
  -2  11  10        0.84       -6.72     49.69 o
  -1  11  10      430.57      309.73     69.79 o
   0  11  10       36.61       73.97     58.77 o
   1  11  10     1077.69     1009.38    103.75 o
 -17   0  11      434.29      427.82     42.90 o
 -15   0  11       99.48       97.68     29.24 o
 -13   0  11    13160.93    13991.03    296.77 o
 -11   0  11      915.14     1031.59     71.48 o
  -9   0  11      946.31     1157.55     65.07 o
  -7   0  11     8874.72     8447.97   1232.03 o
  -5   0  11       31.11       42.42     10.77 o
  -3   0  11      453.65      463.34     31.25 o
  -1   0  11     4185.08     4025.57    330.78 o
   1   0  11     1037.27      896.10     58.13 o
   3   0  11      171.50      195.47     20.78 o
   5   0  11     3068.42     3224.18    185.28 o
   7   0  11      228.00      327.40     62.34 o
   9   0  11      761.47      760.06     91.22 o
 -17   1  11      714.06      768.88     46.24 o
 -16   1  11      419.30      471.74     36.74 o
 -15   1  11        6.98        9.28     18.62 o
 -14   1  11      585.27      600.96     28.95 o
 -13   1  11      405.87      409.47     23.84 o
 -12   1  11      315.96      314.79     29.46 o
 -11   1  11     1382.55     1451.99     37.43 o
 -10   1  11     1068.86     1182.44     37.42 o
  -9   1  11      360.73      380.79     34.10 o
  -8   1  11        0.25       -2.10     15.24 o
  -7   1  11      598.95      630.62     39.01 o
  -6   1  11       56.20       55.10     12.02 o
  -5   1  11       32.25       21.00     10.14 o
  -4   1  11     8118.93     7461.67    756.88 o
  -3   1  11     4334.03     4022.46    404.32 o
  -2   1  11      396.90      402.48     35.66 o
  -1   1  11     3758.67     3610.70    248.10 o
   0   1  11      312.52      306.85     15.04 o
   1   1  11      502.08      548.27     36.01 o
   2   1  11     1473.17     1501.82     63.15 o
   3   1  11     2197.25     2231.58     71.48 o
   4   1  11      104.80       87.57     17.84 o
   5   1  11     2587.10     2533.46    130.42 o
   6   1  11     3205.87     3335.21     93.82 o
   7   1  11       15.08        7.40     34.03 o
   8   1  11     1607.36     1752.45     80.13 o
   9   1  11      781.76      932.51     78.26 o
 -16   2  11      290.52      306.57     34.50 o
 -15   2  11     2403.79     2318.70     59.24 o
 -14   2  11     1479.53     1541.32     73.65 o
 -13   2  11      197.37      195.28     25.44 o
 -12   2  11     3912.09     4100.29    118.94 o
 -11   2  11     1645.42     1790.68     65.60 o
 -10   2  11      188.15      196.76     18.96 o
  -9   2  11     2011.74     1928.94    115.45 o
  -8   2  11     2339.82     2273.99    113.51 o
  -7   2  11        1.14       -0.15     12.39 o
  -6   2  11     5708.65     5171.39    494.75 o
  -5   2  11     1544.51     1503.59    125.08 o
  -4   2  11      884.54      905.52     51.98 o
  -3   2  11     2807.53     2795.87    226.14 o
  -2   2  11     2682.16     2665.44    212.24 o
  -1   2  11       36.41       27.07     11.98 o
   0   2  11     2174.83     2076.40    113.25 o
   1   2  11      847.08      817.54     47.70 o
   2   2  11      160.82      157.34     16.36 o
   3   2  11       70.25       82.59     15.40 o
   4   2  11      201.24      180.78     18.68 o
   5   2  11      216.62      206.28     23.77 o
   6   2  11      430.13      546.38     50.48 o
   7   2  11      306.95      267.46     44.09 o
   8   2  11     1619.58     1924.53     83.33 o
   9   2  11       58.40       78.72     44.97 o
 -16   3  11       43.78       29.27     27.73 o
 -15   3  11      261.82      267.94     30.88 o
 -14   3  11      244.97      282.58     30.36 o
 -13   3  11       17.16       40.10     28.85 o
 -12   3  11     1159.25     1116.75     57.20 o
 -11   3  11      313.00      295.24     37.61 o
 -10   3  11     1242.88     1191.52     42.47 o
  -9   3  11      509.62      486.09     25.60 o
  -8   3  11     1546.67     1524.76     62.04 o
  -7   3  11      469.07      470.89     22.68 o
  -6   3  11     1826.80     1717.03    135.68 o
  -5   3  11        7.58        1.09     10.53 o
  -4   3  11      944.41      863.69     68.99 o
  -3   3  11     1081.64     1049.27     74.05 o
  -2   3  11    10163.19     9572.91    714.42 o
  -1   3  11      178.99      194.74     15.64 o
   0   3  11      256.11      228.58     16.59 o
   1   3  11      145.58      158.43     15.75 o
   2   3  11       27.11       24.10     13.65 o
   3   3  11       25.98       18.23     16.98 o
   4   3  11     3381.29     3269.23    191.19 o
   5   3  11      862.77      874.59     45.03 o
   6   3  11        2.65       10.11     25.75 o
   7   3  11      131.11      137.43     42.50 o
   8   3  11      560.95      537.06     54.84 o
 -16   4  11       70.81       77.26     28.59 o
 -15   4  11     2243.05     2278.72     60.59 o
 -14   4  11      141.38      141.42     32.58 o
 -13   4  11       84.27      101.62     29.64 o
 -12   4  11      147.58      145.52     34.85 o
 -11   4  11     1272.88     1303.85     59.12 o
 -10   4  11      264.13      239.35     15.91 o
  -9   4  11     3110.83     2903.83    107.86 o
  -8   4  11      137.82      129.51     12.14 o
  -7   4  11       72.49       63.94      9.95 o
  -6   4  11      243.70      243.49     16.08 o
  -5   4  11     7098.84     6800.21    399.88 o
  -4   4  11       74.90       80.09     12.71 o
  -3   4  11       38.17       27.62     11.65 o
  -2   4  11      320.38      326.11     29.00 o
  -1   4  11       49.37       63.33     13.32 o
   0   4  11      618.06      614.17     35.59 o
   1   4  11     5061.70     4879.71    265.87 o
   2   4  11       26.99       36.78     14.56 o
   3   4  11        1.45       -7.78     16.26 o
   4   4  11      145.53      118.41     26.62 o
   5   4  11        0.19        3.06     24.63 o
   6   4  11       16.92       23.04     27.72 o
   7   4  11     2162.34     2234.08     93.81 o
   8   4  11       64.80       70.45     33.19 o
 -15   5  11      194.82      194.34     32.05 o
 -14   5  11      596.20      582.56     43.05 o
 -13   5  11      140.73      122.26     31.95 o
 -12   5  11      445.60      491.86     47.46 o
 -11   5  11     3939.15     3965.85    147.77 o
 -10   5  11       98.80       92.89     15.30 o
  -9   5  11      558.01      544.52     22.26 o
  -8   5  11      321.05      327.28     18.18 o
  -7   5  11      236.45      198.19     15.50 o
  -6   5  11      645.20      608.11     27.52 o
  -5   5  11      218.21      213.15     15.76 o
  -4   5  11      213.01      197.54     13.57 o
  -3   5  11      547.44      553.33     26.83 o
  -2   5  11     3677.51     3571.03    226.62 o
  -1   5  11     1377.89     1267.22     84.03 o
   0   5  11     2487.62     2299.04    135.25 o
   1   5  11      722.03      695.02     30.35 o
   2   5  11       23.93       35.89     18.00 o
   3   5  11     1978.22     2089.72    189.83 o
   4   5  11     1147.46     1195.49     50.70 o
   5   5  11      941.53      944.74     52.94 o
   6   5  11       44.42       23.78     27.90 o
   7   5  11      201.81      205.65     36.40 o
 -15   6  11      195.76      201.01     36.94 o
 -14   6  11      187.34      187.63     37.70 o
 -13   6  11      693.90      754.44     48.98 o
 -12   6  11      444.09      494.75     45.99 o
 -11   6  11      988.33      958.41     43.50 o
 -10   6  11       17.74       12.14     17.98 o
  -9   6  11      318.93      340.80     19.90 o
  -8   6  11     1686.08     1665.02     48.28 o
  -7   6  11     2630.45     2664.23     65.61 o
  -6   6  11     2604.74     2581.30     94.56 o
  -5   6  11       18.14       28.42     15.27 o
  -4   6  11      146.38      136.51     21.58 o
  -3   6  11     1400.42     1361.22     75.96 o
  -2   6  11      856.79      804.50     64.13 o
  -1   6  11     1515.68     1484.50     74.80 o
   0   6  11     3039.61     2959.40    171.85 o
   1   6  11      133.51      148.53     17.28 o
   2   6  11       43.85       26.99     23.81 o
   3   6  11     1398.48     1347.21     83.00 o
   4   6  11        7.32       12.62     26.22 o
   5   6  11     1128.16     1167.25     82.30 o
   6   6  11      213.16      248.95     36.39 o
   7   6  11      207.48      233.59     37.84 o
 -14   7  11      488.99      494.24     46.40 o
 -13   7  11        0.15       10.81     32.07 o
 -12   7  11      132.48       95.01     30.81 o
 -11   7  11       17.79        6.29     31.21 o
 -10   7  11     4127.72     3924.38     76.27 o
  -9   7  11      366.64      351.41     22.26 o
  -8   7  11        1.69        7.65     13.90 o
  -7   7  11        0.19        2.52     13.22 o
  -6   7  11        2.18       -8.12     12.90 o
  -5   7  11       25.95       24.60     19.96 o
  -4   7  11     5322.01     5331.69    268.03 o
  -3   7  11       29.14       55.19     21.30 o
  -2   7  11       18.35       10.31     14.37 o
  -1   7  11      169.12      158.87     18.35 o
   0   7  11      389.23      373.75     25.29 o
   1   7  11        3.48        9.79     17.23 o
   2   7  11     2886.20     2932.33    222.15 o
   3   7  11        0.52      -14.96     25.25 o
   4   7  11      170.33      179.11     33.07 o
   5   7  11        7.74        1.57     28.82 o
   6   7  11     1747.04     1680.33     80.01 o
 -13   8  11     2265.44     2230.06    109.48 o
 -12   8  11       74.86       76.34     33.55 o
 -11   8  11        0.32       17.45     33.27 o
 -10   8  11       39.31       39.26     27.42 o
  -9   8  11        2.89       10.06     25.05 o
  -8   8  11      733.40      729.37     43.11 o
  -7   8  11     2275.68     2276.99    139.00 o
  -6   8  11     1523.66     1406.48    119.42 o
  -5   8  11      396.69      415.27     43.18 o
  -4   8  11       57.03       45.56     31.82 o
  -3   8  11      536.28      516.61     47.20 o
  -2   8  11      571.85      589.19     49.11 o
  -1   8  11     4266.32     4260.03    498.27 o
   0   8  11      130.63      131.29     23.66 o
   1   8  11       41.05       35.77     32.44 o
   2   8  11     1100.30     1070.40    144.24 o
   3   8  11      144.41      137.70     31.32 o
   4   8  11        7.32       25.44     36.78 o
   5   8  11      256.85      238.99     46.33 o
 -12   9  11      385.29      429.11     42.94 o
 -11   9  11      622.11      679.39     47.72 o
 -10   9  11      277.09      308.92     36.39 o
  -9   9  11      657.01      658.24     54.83 o
  -8   9  11      688.25      706.16     58.36 o
  -7   9  11       48.49       60.22     36.08 o
  -6   9  11     1797.39     1816.16    125.11 o
  -5   9  11      121.95      124.02     39.59 o
  -4   9  11        6.12       21.98     32.18 o
  -3   9  11      698.48      783.58     56.24 o
  -2   9  11      348.28      345.52     43.67 o
  -1   9  11     1392.43     1404.44    169.78 o
   0   9  11      568.95      618.63    107.71 o
   1   9  11        8.21       12.75     34.76 o
   2   9  11      444.17      357.06     68.88 o
   3   9  11     1720.55     1486.77    108.16 o
   4   9  11      448.82      460.44     80.02 o
 -10  10  11      311.58      347.37     51.15 o
  -9  10  11      885.16      853.24     65.76 o
  -8  10  11      350.53      328.88     47.97 o
  -7  10  11       40.41       64.11     37.74 o
  -6  10  11      520.27      516.06     65.58 o
  -5  10  11     1876.24     1815.58    135.01 o
  -4  10  11       53.79       49.96     37.30 o
  -3  10  11     1195.55     1185.36    131.65 o
  -2  10  11      598.11      590.03     70.64 o
  -1  10  11      343.01      246.11     64.34 o
   0  10  11      127.38      180.92     63.07 o
   1  10  11     1399.66     1306.88    107.56 o
   2  10  11       29.62      -15.19     53.51 o
  -7  11  11       16.51       53.06     41.51 o
  -6  11  11      851.82      938.20     79.87 o
  -5  11  11      170.88      165.19     43.42 o
  -4  11  11       60.80       24.51     56.90 o
  -3  11  11      108.23       85.35     59.80 o
  -2  11  11     1485.09     1334.24    109.56 o
  -1  11  11        1.20        6.29     56.29 o
 -16   0  12     2710.46     2832.83     75.90 o
 -14   0  12       94.91       94.42     28.97 o
 -12   0  12      486.36      516.86     58.71 o
 -10   0  12     1699.10     1794.74     85.16 o
  -8   0  12     1446.76     1397.04    123.57 o
  -6   0  12      141.33      186.83     24.90 o
  -4   0  12     8895.65     8779.24   1106.74 o
  -2   0  12      100.27      109.70     16.78 o
   0   0  12     1793.05     1811.92     84.04 o
   2   0  12       14.89        5.33     34.62 o
   4   0  12     1845.94     1860.29    103.26 o
   6   0  12     2815.56     3034.25    130.20 o
   8   0  12      127.98      126.02     66.34 o
 -16   1  12       19.89       37.78     27.15 o
 -15   1  12       53.39       38.07     21.96 o
 -14   1  12      261.91      280.01     23.92 o
 -13   1  12     4239.37     4376.77    103.96 o
 -12   1  12      839.39      849.03     50.79 o
 -11   1  12      369.02      392.53     30.07 o
 -10   1  12      190.92      196.56     30.84 o
  -9   1  12     2135.03     2375.95     93.79 o
  -8   1  12      574.56      547.23     52.70 o
  -7   1  12     2128.30     2157.09    176.75 o
  -6   1  12     4852.59     4906.17    262.34 o
  -5   1  12      317.16      317.16     19.08 o
  -4   1  12     1786.50     1723.82    145.02 o
  -3   1  12     4424.00     4111.70    442.62 o
  -2   1  12      121.33      124.76     19.99 o
  -1   1  12     4144.63     4057.36    284.21 o
   0   1  12       53.10       68.95     14.26 o
   1   1  12       24.45       30.84     13.72 o
   2   1  12       69.73       96.04     15.96 o
   3   1  12     2811.80     2789.07    116.47 o
   4   1  12      236.99      226.64     22.02 o
   5   1  12      778.11      933.76     43.20 o
   6   1  12        8.30        6.56     36.44 o
   7   1  12       11.74       24.05     37.76 o
   8   1  12      203.64      306.16     50.29 o
 -16   2  12      225.58      234.76     32.87 o
 -15   2  12     1743.72     1798.43     56.58 o
 -14   2  12      695.25      719.51     42.24 o
 -13   2  12        6.94      -10.55     29.44 o
 -12   2  12      179.96      200.71     27.32 o
 -11   2  12     1104.85     1146.83     63.77 o
 -10   2  12      848.00      860.50     34.50 o
  -9   2  12      187.80      196.29     22.08 o
  -8   2  12      229.70      255.90     29.02 o
  -7   2  12     1356.25     1341.75     84.44 o
  -6   2  12      144.48      153.25     17.10 o
  -5   2  12       26.39       21.09     14.00 o
  -4   2  12      374.87      452.07     29.21 o
  -3   2  12     2730.25     2771.60    201.05 o
  -2   2  12      606.71      628.57     43.18 o
  -1   2  12     1667.98     1511.22    101.39 o
   0   2  12      334.85      348.52     19.19 o
   1   2  12     1843.10     1772.61    129.75 o
   2   2  12       25.58       17.99     14.59 o
   3   2  12      717.83      724.19     28.44 o
   4   2  12      347.16      317.94     22.37 o
   5   2  12     2301.35     2218.08    104.63 o
   6   2  12      221.71      259.06     46.17 o
   7   2  12       37.61       34.60     41.13 o
   8   2  12      569.39      641.68     62.08 o
 -16   3  12        0.40        7.51     27.72 o
 -15   3  12     1536.77     1543.68     54.09 o
 -14   3  12      175.91      188.13     33.43 o
 -13   3  12       12.52      -11.09     32.28 o
 -12   3  12      786.90      751.25     52.15 o
 -11   3  12     3648.22     3670.98    138.01 o
 -10   3  12      487.05      525.65     33.15 o
  -9   3  12      551.96      553.94     25.93 o
  -8   3  12      175.46      174.26     16.00 o
  -7   3  12       32.35       18.04     11.86 o
  -6   3  12     2008.35     1943.52    129.79 o
  -5   3  12     5612.70     5350.65    385.59 o
  -4   3  12      703.42      698.75     51.68 o
  -3   3  12       18.03       26.58     12.34 o
  -2   3  12      523.69      507.87     43.28 o
  -1   3  12     1377.27     1268.83     80.60 o
   0   3  12      247.03      245.22     17.77 o
   1   3  12     7293.37     7019.72    384.69 o
   2   3  12      604.76      634.36     29.08 o
   3   3  12      111.50      114.81     20.69 o
   4   3  12       40.72       42.58     26.59 o
   5   3  12      359.54      350.89     35.17 o
   6   3  12       81.84      109.53     31.40 o
   7   3  12      857.86      996.41     67.00 o
 -16   4  12       54.26       57.47     30.33 o
 -15   4  12      226.75      215.28     32.57 o
 -14   4  12     2563.05     2407.77     69.86 o
 -13   4  12       27.72       62.47     34.21 o
 -12   4  12     1096.70     1060.27     60.51 o
 -11   4  12      441.74      430.17     42.34 o
 -10   4  12       27.22       31.76     18.31 o
  -9   4  12      465.44      436.78     18.33 o
  -8   4  12     4090.39     3878.46    171.17 o
  -7   4  12      119.70      116.21     13.14 o
  -6   4  12        8.08       17.39     11.35 o
  -5   4  12       26.33       28.18     12.38 o
  -4   4  12      621.98      559.12     49.15 o
  -3   4  12      313.50      278.52     17.31 o
  -2   4  12     1227.67     1232.02     82.27 o
  -1   4  12      784.14      770.55     57.95 o
   0   4  12        6.73        8.48     13.78 o
   1   4  12       25.61       21.65     14.26 o
   2   4  12      699.18      658.67     44.95 o
   3   4  12      294.44      290.81     37.94 o
   4   4  12     2095.40     2247.99    130.50 o
   5   4  12      175.79      195.53     33.55 o
   6   4  12      234.22      283.90     38.00 o
   7   4  12       46.74       36.01     32.48 o
 -15   5  12      594.05      591.23     49.00 o
 -14   5  12      208.70      259.33     37.80 o
 -13   5  12      385.83      331.58     44.55 o
 -12   5  12      811.33      874.47     63.65 o
 -11   5  12      839.39      826.78     55.57 o
 -10   5  12     1415.15     1332.23     49.55 o
  -9   5  12      165.69      167.86     20.46 o
  -8   5  12     2142.86     1991.68     56.10 o
  -7   5  12      627.33      587.71     25.97 o
  -6   5  12     4604.69     4182.52    244.27 o
  -5   5  12     3019.52     2982.83    210.58 o
  -4   5  12     2124.68     2103.11    148.72 o
  -3   5  12     1725.95     1642.40    102.98 o
  -2   5  12       12.13       17.94     13.46 o
  -1   5  12      502.94      449.10     22.11 o
   0   5  12     1539.38     1498.25     73.15 o
   1   5  12      924.50      954.28     76.24 o
   2   5  12      986.93      947.72     93.93 o
   3   5  12      303.03      305.61     33.12 o
   4   5  12      928.42      913.70     53.40 o
   5   5  12       65.65       66.78     30.69 o
   6   5  12       43.49       44.82     32.17 o
   7   5  12      639.95      659.73     49.14 o
 -14   6  12      113.11      105.57     36.23 o
 -13   6  12      164.86      126.23     41.84 o
 -12   6  12      628.41      615.53     53.02 o
 -11   6  12      291.69      253.49     39.41 o
 -10   6  12     1783.24     1780.70     83.20 o
  -9   6  12      119.93      163.73     21.70 o
  -8   6  12      101.72       82.90     19.28 o
  -7   6  12      639.45      578.03     29.42 o
  -6   6  12      655.87      652.18     35.77 o
  -5   6  12       11.66        8.27     19.47 o
  -4   6  12      840.85      809.16     45.49 o
  -3   6  12      161.87      159.18     17.77 o
  -2   6  12       33.59       43.66     14.56 o
  -1   6  12      977.49     1046.21     92.75 o
   0   6  12      712.31      724.45     72.26 o
   1   6  12      346.92      341.16     32.44 o
   2   6  12      783.28      768.22     70.05 o
   3   6  12     1076.30     1176.85     59.05 o
   4   6  12       12.66       16.61     28.66 o
   5   6  12      968.35      967.27     52.69 o
   6   6  12      934.20     1107.37     58.49 o
 -14   7  12      200.17      218.84     39.63 o
 -13   7  12     2242.72     2374.04     74.80 o
 -12   7  12        2.89      -13.72     34.41 o
 -11   7  12        2.78        5.45     31.44 o
 -10   7  12      305.58      239.55     31.31 o
  -9   7  12      197.39      183.41     29.62 o
  -8   7  12      107.71       82.02     25.58 o
  -7   7  12     3625.58     3412.61    223.87 o
  -6   7  12      133.42      145.43     35.40 o
  -5   7  12       26.08       14.47     30.26 o
  -4   7  12      154.33      165.92     47.61 o
  -3   7  12     2316.82     2225.97    163.22 o
  -2   7  12      157.60      141.56     22.06 o
  -1   7  12     2169.84     2078.07    111.67 o
   0   7  12        7.76       -0.92     23.72 o
   1   7  12      265.65      288.66     32.46 o
   2   7  12        0.32      -12.00     25.79 o
   3   7  12     1826.60     1857.69     77.51 o
   4   7  12        0.37       -5.23     28.91 o
   5   7  12      262.30      243.97     50.04 o
 -12   8  12      204.50      221.58     45.44 o
 -11   8  12      409.77      501.80     49.75 o
 -10   8  12      961.58      938.25     50.10 o
  -9   8  12       86.84       76.67     28.59 o
  -8   8  12        1.32       -0.68     31.18 o
  -7   8  12       15.39        7.04     32.42 o
  -6   8  12     1035.73     1012.31     61.58 o
  -5   8  12      458.69      405.94     49.18 o
  -4   8  12     1107.66     1139.16    139.40 o
  -3   8  12      147.54      168.09     35.52 o
  -2   8  12       79.05       93.82     35.44 o
  -1   8  12      379.64      417.30     31.84 o
   0   8  12     1152.45     1172.10    158.25 o
   1   8  12        1.49       13.46     33.51 o
   2   8  12      374.57      409.94    123.96 o
   3   8  12       48.12       54.91     30.87 o
   4   8  12      226.25      281.43     55.47 o
 -11   9  12      521.44      599.33     55.76 o
 -10   9  12      207.73      212.64     45.20 o
  -9   9  12      602.78      539.68     53.01 o
  -8   9  12      467.79      435.00     48.56 o
  -7   9  12      665.06      641.24     54.59 o
  -6   9  12     1478.17     1422.30     97.24 o
  -5   9  12       69.10       39.49     33.24 o
  -4   9  12      239.77      260.92     42.35 o
  -3   9  12      880.32      828.11     61.83 o
  -2   9  12        0.06      -11.05     32.85 o
  -1   9  12      307.11      321.07     46.97 o
   0   9  12      147.18      147.26     40.55 o
   1   9  12      897.88      853.20    106.80 o
   2   9  12      251.70      247.99     67.67 o
   3   9  12      530.18      537.98     83.17 o
  -9  10  12        7.75       12.52     39.33 o
  -8  10  12      829.79      716.67     62.20 o
  -7  10  12      110.90       77.59     41.02 o
  -6  10  12       36.34       30.16     38.36 o
  -5  10  12       78.14       73.31     39.07 o
  -4  10  12       60.13       40.05     37.12 o
  -3  10  12       82.14      127.17     40.84 o
  -2  10  12     2068.73     2095.50    146.48 o
  -1  10  12      129.11      116.82     60.77 o
   0  10  12      106.10       83.35     59.92 o
   1  10  12       20.03       42.07     58.77 o
  -5  11  12     2668.39     2642.84    243.81 o
  -4  11  12      268.02      317.41     73.72 o
 -15   0  13     1524.69     1510.40     59.26 o
 -13   0  13      953.44      972.86     57.76 o
 -11   0  13     1952.19     1991.34     91.34 o
  -9   0  13     3751.76     4213.59    118.33 o
  -7   0  13     2045.34     2059.80    275.56 o
  -5   0  13     2242.12     2173.51    304.43 o
  -3   0  13     8207.32     7933.35    877.76 o
  -1   0  13      568.61      550.27     72.60 o
   1   0  13     1302.10     1464.43     86.50 o
   3   0  13     2598.98     2494.39    112.64 o
   5   0  13        6.16       12.95     51.99 o
   7   0  13     1063.45     1083.22     99.99 o
 -16   1  13     2135.93     2121.62     68.97 o
 -15   1  13      950.11      998.80     61.38 o
 -14   1  13      232.36      222.25     25.76 o
 -13   1  13      135.68      161.11     29.18 o
 -12   1  13     3095.64     3224.24    126.62 o
 -11   1  13        1.80       -3.79     26.86 o
 -10   1  13     7003.58     7290.92    142.36 o
  -9   1  13      986.85     1111.35     52.17 o
  -8   1  13      143.09      134.53     21.27 o
  -7   1  13      777.93      723.09     66.07 o
  -6   1  13      779.45      799.24     54.84 o
  -5   1  13     1394.06     1386.27    112.04 o
  -4   1  13       84.18       77.97     13.65 o
  -3   1  13      127.35      131.95     19.20 o
  -2   1  13        8.32      -10.46     15.04 o
  -1   1  13     3576.46     3367.58    254.92 o
   0   1  13     5236.11     5162.71    262.05 o
   1   1  13     1392.65     1387.96     69.73 o
   2   1  13      145.38      119.92     17.80 o
   3   1  13       56.16       39.64     18.91 o
   4   1  13      148.77      144.26     37.70 o
   5   1  13      671.64      832.77     62.41 o
   6   1  13      593.19      689.91     60.01 o
   7   1  13      630.76      812.96     68.09 o
 -16   2  13      130.94      141.45     32.19 o
 -15   2  13       27.56       16.97     26.41 o
 -14   2  13       88.21       89.10     36.75 o
 -13   2  13      108.80      109.09     34.92 o
 -12   2  13     2829.75     2927.25     66.30 o
 -11   2  13      885.26      919.26     49.42 o
 -10   2  13     2371.73     2653.45     96.79 o
  -9   2  13      954.30      957.63     71.35 o
  -8   2  13        6.18        6.27     18.24 o
  -7   2  13       18.67       31.08     19.02 o
  -6   2  13     4252.50     3980.21    386.18 o
  -5   2  13     1757.65     1642.94    166.27 o
  -4   2  13     1817.10     1794.55    140.19 o
  -3   2  13        7.50       -0.91     12.53 o
  -2   2  13       98.49      100.00     14.74 o
  -1   2  13      638.39      610.78     39.79 o
   0   2  13     1486.88     1399.98     78.89 o
   1   2  13      687.72      617.42     42.07 o
   2   2  13     3080.81     2994.74    189.16 o
   3   2  13      199.77      223.23     25.09 o
   4   2  13      952.17      956.53     54.47 o
   5   2  13      430.12      508.20     52.72 o
   6   2  13      361.75      443.73     52.24 o
   7   2  13      373.49      422.91     55.22 o
 -16   3  13       92.31      134.73     31.82 o
 -15   3  13      171.82      192.37     31.25 o
 -14   3  13     2324.44     2285.59    101.23 o
 -13   3  13      136.64      128.69     35.54 o
 -12   3  13      847.65      837.63     59.07 o
 -11   3  13       21.32       26.27     29.66 o
 -10   3  13        5.32        3.38     20.55 o
  -9   3  13     2426.15     2305.19    108.50 o
  -8   3  13     9544.66     8643.69    835.57 o
  -7   3  13       15.85        3.60     12.64 o
  -6   3  13        3.33        4.43     12.40 o
  -5   3  13        7.63       14.80     12.98 o
  -4   3  13      593.98      597.89     47.03 o
  -3   3  13      120.98      137.81     15.72 o
  -2   3  13     3135.60     3091.00    228.56 o
  -1   3  13     3210.91     3024.06    203.06 o
   0   3  13      106.05      114.93     16.93 o
   1   3  13       42.85       26.87     18.30 o
   2   3  13      646.20      694.14     41.65 o
   3   3  13      170.40      137.18     29.44 o
   4   3  13      458.84      504.98     72.24 o
   5   3  13       11.19       25.14     28.04 o
   6   3  13      827.01     1003.78     71.95 o
 -15   4  13      454.18      417.91     42.94 o
 -14   4  13      181.34      145.79     43.33 o
 -13   4  13       12.46       31.80     34.00 o
 -12   4  13        6.31       -5.88     32.87 o
 -11   4  13     3545.90     3607.49     92.68 o
 -10   4  13       88.95       56.35     20.87 o
  -9   4  13       20.08       21.91     14.39 o
  -8   4  13       18.40        8.54     13.78 o
  -7   4  13        1.79        0.58     11.97 o
  -6   4  13      457.57      421.76     35.19 o
  -5   4  13     4356.16     4225.15    269.72 o
  -4   4  13     2092.70     2012.95    152.53 o
  -3   4  13      992.60      913.96     62.32 o
  -2   4  13      157.05      152.52     16.90 o
  -1   4  13      519.07      496.01     37.61 o
   0   4  13        1.44       -1.39     17.41 o
   1   4  13     6466.05     6474.27    465.73 o
   2   4  13      180.40      145.80     28.70 o
   3   4  13      285.19      275.39     33.47 o
   4   4  13     1108.17     1198.16     54.61 o
   5   4  13      364.97      341.77     39.04 o
   6   4  13       48.90       70.61     33.84 o
 -15   5  13     2054.46     1949.89     72.04 o
 -14   5  13     1130.95     1119.43     59.67 o
 -13   5  13      902.25      877.24     62.73 o
 -12   5  13      475.87      469.81     47.45 o
 -11   5  13       20.88       23.13     31.69 o
 -10   5  13      328.43      308.70     28.62 o
  -9   5  13      944.20      896.31     34.98 o
  -8   5  13     1558.86     1402.31     66.46 o
  -7   5  13     2560.64     2272.14    134.57 o
  -6   5  13     1509.74     1327.22     85.69 o
  -5   5  13      107.39      104.32     15.59 o
  -4   5  13     1011.42     1019.13     67.30 o
  -3   5  13      980.62      985.35     72.99 o
  -2   5  13     1512.40     1544.84    108.14 o
  -1   5  13     1943.60     1840.27    154.05 o
   0   5  13        6.08       -8.86     23.65 o
   1   5  13      663.51      667.76     58.82 o
   2   5  13      648.63      609.69     55.49 o
   3   5  13       34.22       38.94     27.69 o
   4   5  13      281.72      272.83     35.21 o
   5   5  13      612.07      646.36     48.28 o
 -14   6  13       38.72       31.01     33.17 o
 -13   6  13     1844.84     1818.85     81.58 o
 -12   6  13      603.15      574.36     53.44 o
 -11   6  13      306.97      255.82     42.18 o
 -10   6  13     1547.71     1496.76     78.64 o
  -9   6  13      250.88      240.68     30.89 o
  -8   6  13       51.91       54.17     24.16 o
  -7   6  13      414.17      407.87     33.19 o
  -6   6  13      201.30      201.00     35.24 o
  -5   6  13       73.35       52.49     19.31 o
  -4   6  13     2351.91     2059.38    128.32 o
  -3   6  13     3135.15     2734.08    171.54 o
  -2   6  13      255.64      248.75     22.68 o
  -1   6  13      115.09      122.29     28.07 o
   0   6  13       21.80       24.52     25.44 o
   1   6  13      238.27      264.66     33.83 o
   2   6  13      469.90      525.79     40.29 o
   3   6  13     2155.55     2246.83    125.52 o
   4   6  13      755.26      865.46     53.41 o
   5   6  13       58.81       58.57     34.02 o
 -13   7  13        1.92       -9.83     38.62 o
 -12   7  13     1825.94     1715.50     77.17 o
 -11   7  13       72.99       75.74     35.54 o
 -10   7  13     1272.80     1237.40     53.73 o
  -9   7  13        8.18       26.74     25.61 o
  -8   7  13      638.26      578.44     84.47 o
  -7   7  13       37.26       15.48     31.08 o
  -6   7  13     3359.12     3141.86    185.31 o
  -5   7  13      189.08      156.84     35.48 o
  -4   7  13     1336.42     1335.58    152.38 o
  -3   7  13      245.24      257.41     26.18 o
  -2   7  13       30.90       47.22     32.76 o
  -1   7  13       74.57       63.27     34.05 o
   0   7  13     2946.28     3095.41    406.90 o
   1   7  13        6.61      -13.29     26.74 o
   2   7  13       30.42       26.84     29.51 o
   3   7  13        0.31       20.30     30.27 o
   4   7  13      165.92      131.61     36.27 o
 -12   8  13      402.07      443.37     53.31 o
 -11   8  13        1.40      -14.61     35.10 o
 -10   8  13       52.96       57.59     29.71 o
  -9   8  13     1083.60     1088.35    127.08 o
  -8   8  13      200.89      209.29     42.60 o
  -7   8  13      781.25      801.70    103.56 o
  -6   8  13      658.94      600.20     56.87 o
  -5   8  13      578.47      611.72     54.08 o
  -4   8  13      522.58      434.87     47.41 o
  -3   8  13     1972.92     1956.27    224.89 o
  -2   8  13       72.59       26.18     34.19 o
  -1   8  13      929.89      952.08    122.96 o
   0   8  13       26.54       46.93     35.73 o
   1   8  13        2.71      -33.88     33.88 o
   2   8  13      316.78      390.98     61.59 o
   3   8  13     1200.87     1187.73    168.06 o
 -10   9  13      360.76      369.18     51.29 o
  -9   9  13      274.49      325.67     49.13 o
  -8   9  13     1376.12     1213.56    136.19 o
  -7   9  13      914.68      882.39     81.62 o
  -6   9  13       75.54       84.62     39.83 o
  -5   9  13      308.47      327.44     47.32 o
  -4   9  13      603.57      551.68    104.65 o
  -3   9  13      219.82      242.66     44.49 o
  -2   9  13     1360.87     1303.52    189.24 o
  -1   9  13      825.65      826.18    178.74 o
   0   9  13      348.34      358.63     48.93 o
   1   9  13      243.55      270.60     47.74 o
  -8  10  13      350.76      296.09     48.75 o
  -7  10  13        1.69      -17.70     38.49 o
  -6  10  13      632.56      590.11     57.86 o
  -5  10  13     1416.03     1457.98     91.97 o
  -4  10  13      391.60      373.25     72.48 o
  -3  10  13        1.19       -3.43     37.72 o
  -2  10  13      265.66      236.85     46.63 o
 -16   0  14     1405.84     1445.94     75.25 o
 -14   0  14      131.17      105.68     40.02 o
 -12   0  14     1049.05     1226.86     87.40 o
 -10   0  14     5546.90     5698.18    146.18 o
  -8   0  14       54.42       54.43     23.77 o
  -6   0  14    13148.04    12552.86   1216.36 o
  -4   0  14      444.13      406.16     46.88 o
  -2   0  14      684.28      720.94     88.70 o
   0   0  14     4389.01     4895.57    145.81 o
   2   0  14      673.86      661.34     80.93 o
   4   0  14      171.05      111.25     58.47 o
   6   0  14     2494.47     2798.79    142.91 o
 -16   1  14      843.44      855.39     48.73 o
 -15   1  14     1551.72     1571.39     54.57 o
 -14   1  14       87.57       71.41     26.35 o
 -13   1  14     1146.46     1279.65     52.28 o
 -12   1  14     1129.89     1118.59     49.91 o
 -11   1  14      147.53      149.70     33.49 o
 -10   1  14     2418.66     2465.46     73.29 o
  -9   1  14     3554.67     3825.16     85.59 o
  -8   1  14      781.69      782.35     57.52 o
  -7   1  14     1120.16     1140.31    130.81 o
  -6   1  14     1035.38     1030.13     79.27 o
  -5   1  14       71.24       63.67     21.45 o
  -4   1  14      929.83      950.31     64.66 o
  -3   1  14     1365.86     1457.92    109.43 o
  -2   1  14      343.25      340.36     27.35 o
  -1   1  14      540.70      547.08     30.87 o
   0   1  14      115.27      129.74     21.34 o
   1   1  14       29.19        9.33     18.87 o
   2   1  14      641.23      580.40     62.19 o
   3   1  14     2081.83     2195.87     81.29 o
   4   1  14     1033.89     1161.07     68.82 o
   5   1  14       75.25       97.34     44.33 o
   6   1  14      156.93      185.95     49.67 o
 -16   2  14      294.52      298.19     36.35 o
 -15   2  14     1023.09     1039.15     50.56 o
 -14   2  14      978.85     1008.82     67.11 o
 -13   2  14      735.17      756.04     57.77 o
 -12   2  14      171.85      183.64     31.05 o
 -11   2  14      491.40      470.16     35.42 o
 -10   2  14     1228.47     1362.54    111.77 o
  -9   2  14     1423.44     1327.29    121.75 o
  -8   2  14     3435.31     3282.62    306.89 o
  -7   2  14     3856.43     3859.04    344.47 o
  -6   2  14      342.33      278.07     28.11 o
  -5   2  14     3603.30     3167.99    303.50 o
  -4   2  14     1265.38     1118.87    112.47 o
  -3   2  14      780.06      739.19     50.33 o
  -2   2  14     1897.45     1805.02     98.31 o
  -1   2  14      861.14      859.54     41.76 o
   0   2  14        1.14        7.27     17.71 o
   1   2  14     1684.90     1767.79     61.31 o
   2   2  14     1734.25     1769.32     47.18 o
   3   2  14      223.12      236.67     34.27 o
   4   2  14      224.89      270.90     47.20 o
   5   2  14      859.36     1046.01     70.12 o
   6   2  14        2.36       16.78     41.01 o
 -15   3  14        1.73        4.23     33.04 o
 -14   3  14       10.95      -12.19     34.26 o
 -13   3  14       24.43       37.51     36.31 o
 -12   3  14       40.34       60.02     33.88 o
 -11   3  14     4047.38     4108.36     98.24 o
 -10   3  14       70.45       96.45     32.44 o
  -9   3  14       32.17       36.68     18.89 o
  -8   3  14      435.01      395.67     33.98 o
  -7   3  14     1117.35     1015.57    106.28 o
  -6   3  14      280.09      265.05     22.30 o
  -5   3  14     2678.94     2668.94    218.29 o
  -4   3  14      269.43      270.27     19.22 o
  -3   3  14     1085.80      955.89     75.64 o
  -2   3  14      602.29      601.01     40.49 o
  -1   3  14      711.48      774.92     39.18 o
   0   3  14      102.25      114.01     21.88 o
   1   3  14     2505.07     2504.14    182.67 o
   2   3  14      137.65       87.55     28.55 o
   3   3  14      226.26      256.19     35.71 o
   4   3  14      889.73      892.14     51.44 o
   5   3  14     1040.17     1128.98     68.82 o
 -15   4  14      127.48      119.93     36.53 o
 -14   4  14     3274.88     3130.98    143.63 o
 -13   4  14      107.13       76.75     39.03 o
 -12   4  14      126.91      128.38     39.14 o
 -11   4  14       25.95       31.13     34.24 o
 -10   4  14        2.71        8.21     31.67 o
  -9   4  14      326.97      312.24     23.91 o
  -8   4  14     3422.17     3060.91    176.63 o
  -7   4  14      257.19      245.60     17.50 o
  -6   4  14       87.56      119.71     16.72 o
  -5   4  14       22.22       14.97     14.53 o
  -4   4  14      616.53      598.46     31.17 o
  -3   4  14      182.81      165.17     17.90 o
  -2   4  14     3067.51     3189.93    157.89 o
  -1   4  14      479.95      446.46     34.12 o
   0   4  14       41.35       21.47     25.49 o
   1   4  14      256.07      271.47     33.97 o
   2   4  14     3684.97     3822.06    227.02 o
   3   4  14       43.17       44.67     30.24 o
   4   4  14      280.48      309.44     39.93 o
   5   4  14       29.16       37.18     33.91 o
 -14   5  14        1.37       15.43     40.52 o
 -13   5  14      207.09      160.10     41.43 o
 -12   5  14      412.15      361.05     46.05 o
 -11   5  14     1457.02     1479.78    109.83 o
 -10   5  14     1153.79     1025.13    103.92 o
  -9   5  14        0.99       -5.36     15.12 o
  -8   5  14      304.57      259.32     20.01 o
  -7   5  14      708.49      667.78     27.33 o
  -6   5  14      178.78      169.33     19.65 o
  -5   5  14     2413.36     2293.24    159.55 o
  -4   5  14     3314.62     3331.77    248.15 o
  -3   5  14       14.38       11.39     23.39 o
  -2   5  14      376.48      411.28     42.25 o
  -1   5  14      202.60      240.57     31.70 o
   0   5  14       26.37       11.52     26.28 o
   1   5  14      849.03      841.47     57.82 o
   2   5  14     1002.15     1063.92     76.90 o
   3   5  14       48.91       34.19     30.85 o
   4   5  14      148.69      119.00     34.98 o
 -13   6  14     1066.41     1075.23     69.36 o
 -12   6  14     1456.94     1403.36     72.39 o
 -11   6  14      130.21      143.43     38.09 o
 -10   6  14      859.68      802.92     57.46 o
  -9   6  14      339.33      330.76     33.89 o
  -8   6  14       18.53       11.06     24.20 o
  -7   6  14      716.63      665.15     90.82 o
  -6   6  14      435.32      421.78     30.15 o
  -5   6  14      262.54      254.47     26.10 o
  -4   6  14     1161.36     1016.07     81.76 o
  -3   6  14      181.73      213.97     39.07 o
  -2   6  14        5.76        4.59     25.38 o
  -1   6  14      906.25      924.19     81.06 o
   0   6  14     1871.63     1910.02    130.99 o
   1   6  14      564.79      609.38     64.52 o
   2   6  14      313.12      316.11     38.20 o
   3   6  14      156.74      165.57     36.04 o
 -12   7  14      124.61      157.44     43.66 o
 -11   7  14      253.67      225.93     41.69 o
 -10   7  14      109.94       70.79     29.16 o
  -9   7  14     2306.18     2129.13    198.96 o
  -8   7  14       35.39       27.65     35.34 o
  -7   7  14      561.17      528.75     48.83 o
  -6   7  14      133.55      141.27     36.79 o
  -5   7  14      584.64      508.51     54.57 o
  -4   7  14      330.00      319.95     44.15 o
  -3   7  14     4483.67     4228.68    339.35 o
  -2   7  14      185.86      170.85     40.40 o
  -1   7  14       13.05       -6.68     32.78 o
   0   7  14       44.74       17.66     36.39 o
   1   7  14       73.65       90.50     32.08 o
   2   7  14       35.83       46.32     32.08 o
 -11   8  14        3.55       -5.39     36.09 o
 -10   8  14      811.30      741.51     66.64 o
  -9   8  14      479.09      449.67     52.44 o
  -8   8  14        1.18      -12.47     36.42 o
  -7   8  14      648.44      686.21     93.67 o
  -6   8  14      754.00      738.66     81.80 o
  -5   8  14      215.26      182.45     42.39 o
  -4   8  14       29.07       39.73     37.45 o
  -3   8  14       10.27       -2.77     34.78 o
  -2   8  14      166.00      149.15     59.71 o
  -1   8  14      299.88      259.69     45.71 o
   0   8  14     2608.22     2733.90    263.15 o
   1   8  14     1166.82     1153.42    166.51 o
  -9   9  14      354.44      413.74     52.49 o
  -8   9  14      164.38       98.44     41.46 o
  -7   9  14       15.47       22.96     39.50 o
  -6   9  14      437.86      348.24     50.40 o
  -5   9  14       61.48       50.39     40.25 o
  -4   9  14     1053.81      991.72    115.79 o
  -3   9  14       65.86       44.24     39.49 o
  -2   9  14      384.84      410.62     59.65 o
  -1   9  14      988.27      996.95    133.31 o
 -15   0  15     1649.84     1874.03     83.29 o
 -13   0  15      926.68      927.06     86.25 o
 -11   0  15      452.48      513.28     61.01 o
  -9   0  15     7451.27     7910.75    171.24 o
  -7   0  15      244.13      218.91     32.69 o
  -5   0  15      211.67      237.53     34.19 o
  -3   0  15     7044.78     7591.58    174.08 o
  -1   0  15        7.69       10.59     44.97 o
   1   0  15      234.79      281.88     62.34 o
   3   0  15     3083.57     3300.76    140.06 o
   5   0  15       13.98      -17.43     59.38 o
 -15   1  15      573.60      566.84     45.10 o
 -14   1  15       22.88       11.41     29.37 o
 -13   1  15      249.34      254.18     33.79 o
 -12   1  15      734.32      748.40     76.60 o
 -11   1  15       18.39       23.24     31.48 o
 -10   1  15      177.33      156.08     35.42 o
  -9   1  15      291.81      283.81     36.68 o
  -8   1  15       22.03       29.04     22.74 o
  -7   1  15      590.24      589.79     37.50 o
  -6   1  15     5371.93     5526.38    387.12 o
  -5   1  15       30.09       36.69     22.01 o
  -4   1  15      404.86      426.18     46.27 o
  -3   1  15       27.62       29.15     23.48 o
  -2   1  15      626.23      648.10     42.39 o
  -1   1  15      331.14      360.34     34.56 o
   0   1  15     1608.54     1697.91    111.21 o
   1   1  15     1850.96     2042.38     76.61 o
   2   1  15       29.69       39.46     38.35 o
   3   1  15      151.05      164.93     42.45 o
   4   1  15      740.76      783.42     63.66 o
   5   1  15        2.10        1.45     40.92 o
 -15   2  15      408.72      379.57     52.77 o
 -14   2  15       81.39       57.55     39.75 o
 -13   2  15      212.30      202.88     42.20 o
 -12   2  15      124.66      126.20     37.05 o
 -11   2  15     1713.34     1776.52     56.32 o
 -10   2  15     1664.32     1911.80     70.58 o
  -9   2  15      264.89      293.16     38.60 o
  -8   2  15     1287.60     1274.82     90.77 o
  -7   2  15     2410.50     2247.17    171.66 o
  -6   2  15       44.46       41.09     22.47 o
  -5   2  15     1494.57     1341.99    110.13 o
  -4   2  15     1573.43     1566.30    122.71 o
  -3   2  15      564.93      594.08     68.51 o
  -2   2  15     2459.82     2478.15    173.63 o
  -1   2  15      477.92      459.15     35.43 o
   0   2  15      128.28      129.16     29.20 o
   1   2  15      709.95      795.78     55.97 o
   2   2  15      102.87      138.20     31.03 o
   3   2  15      508.08      600.04     55.60 o
   4   2  15      702.24      830.39     69.63 o
 -15   3  15        1.94       10.67     39.03 o
 -14   3  15      826.23      777.10     65.72 o
 -13   3  15      271.83      238.56     43.86 o
 -12   3  15       24.16       11.07     35.40 o
 -11   3  15      264.30      258.37     39.34 o
 -10   3  15     1334.88     1418.09     66.23 o
  -9   3  15       18.97        9.23     22.78 o
  -8   3  15     2786.14     2847.33    239.57 o
  -7   3  15     1613.21     1654.13     96.87 o
  -6   3  15       17.22       36.04     23.31 o
  -5   3  15      209.74      187.09     28.03 o
  -4   3  15     1139.67     1203.38     63.75 o
  -3   3  15       18.20       33.47     19.06 o
  -2   3  15      316.47      350.06     26.77 o
  -1   3  15      113.06      105.57     22.14 o
   0   3  15       25.47       13.60     26.37 o
   1   3  15      156.85      172.94     33.05 o
   2   3  15     2040.96     2061.32     66.47 o
   3   3  15        3.85       -4.41     29.10 o
   4   3  15       85.22      106.27     35.78 o
 -14   4  15      313.25      352.06     51.59 o
 -13   4  15      531.45      495.00     52.36 o
 -12   4  15      165.07      184.08     43.06 o
 -11   4  15     2059.63     2056.18     80.14 o
 -10   4  15      474.42      452.19     44.09 o
  -9   4  15       17.63        6.28     23.58 o
  -8   4  15      812.37      705.75     65.47 o
  -7   4  15     2516.52     2294.19    369.29 o
  -6   4  15       82.52       77.15     20.20 o
  -5   4  15     1030.43     1092.59     65.82 o
  -4   4  15      215.55      210.04     23.68 o
  -3   4  15       19.16       32.43     19.51 o
  -2   4  15      144.74      139.62     28.51 o
  -1   4  15     2575.77     2714.33    226.09 o
   0   4  15      298.50      262.79     33.92 o
   1   4  15      342.89      375.29     42.75 o
   2   4  15       14.46       40.40     30.56 o
   3   4  15        2.22       -2.81     30.59 o
   4   4  15       33.49       63.88     34.70 o
 -14   5  15       84.44       95.75     44.88 o
 -13   5  15      355.61      324.81     50.07 o
 -12   5  15      256.30      225.49     43.16 o
 -11   5  15      398.85      428.08     47.58 o
 -10   5  15      556.35      564.86     50.70 o
  -9   5  15      394.35      378.83     35.00 o
  -8   5  15     1317.60     1287.43     69.85 o
  -7   5  15      882.99      817.63     41.02 o
  -6   5  15      116.61       92.06     33.50 o
  -5   5  15      216.05      171.55     37.43 o
  -4   5  15      380.54      418.12     42.36 o
  -3   5  15      382.92      424.79     52.07 o
  -2   5  15       32.21       52.11     28.05 o
  -1   5  15     1216.98     1241.90    103.03 o
   0   5  15        2.06      -10.22     26.74 o
   1   5  15     1855.96     1870.86    137.79 o
   2   5  15      427.01      414.84     51.05 o
   3   5  15      255.79      289.23     39.76 o
 -13   6  15      879.28      805.41     66.19 o
 -12   6  15      105.96       99.71     38.38 o
 -11   6  15       14.27       -2.95     35.97 o
 -10   6  15      610.77      567.74     55.75 o
  -9   6  15     1338.66     1210.77     68.43 o
  -8   6  15     1109.73     1066.24    159.28 o
  -7   6  15       15.04      -16.23     33.05 o
  -6   6  15      150.81      150.54     46.73 o
  -5   6  15      900.21      788.38    158.10 o
  -4   6  15      510.04      502.48     48.41 o
  -3   6  15     1271.76     1158.60    110.74 o
  -2   6  15      396.59      456.30     50.09 o
  -1   6  15        3.95       25.85     28.53 o
   0   6  15      204.52      190.20     33.64 o
   1   6  15      682.99      663.26     52.51 o
   2   6  15      681.41      697.69     61.17 o
 -12   7  15      742.53      771.17     65.39 o
 -11   7  15       11.99        2.51     37.09 o
 -10   7  15      184.96      190.79     66.88 o
  -9   7  15       53.92       44.33     36.65 o
  -8   7  15       78.30       91.35     39.59 o
  -7   7  15      102.82       82.14     37.21 o
  -6   7  15     1211.87     1172.71    111.37 o
  -5   7  15      117.37       81.18     38.38 o
  -4   7  15       47.70       44.72     37.03 o
  -3   7  15        0.20      -20.51     32.94 o
  -2   7  15       22.85       43.88     37.60 o
  -1   7  15       12.56      -14.87     34.37 o
   0   7  15     1957.05     1963.57    322.65 o
   1   7  15        0.47       -7.29     39.59 o
 -10   8  15      266.05      203.44     71.24 o
  -9   8  15     3256.78     3078.81    427.61 o
  -8   8  15       23.54       13.43     37.55 o
  -7   8  15      366.77      269.26     64.86 o
  -6   8  15       13.37      -14.62     36.72 o
  -5   8  15       12.29       23.76     38.28 o
  -4   8  15      338.04      386.12     91.07 o
  -3   8  15      823.58      789.68    164.91 o
  -2   8  15       56.97       63.26     41.55 o
  -1   8  15        2.31        3.27     39.26 o
  -6   9  15      158.80      150.81     45.73 o
  -5   9  15       84.01       53.38     41.71 o
  -4   9  15       34.99        6.63     40.18 o
 -14   0  16      172.28      167.21     43.28 o
 -12   0  16     4344.68     4741.77    151.50 o
 -10   0  16      260.92      289.87     58.47 o
  -8   0  16      921.77      876.82     76.08 o
  -6   0  16     2418.41     2757.03    115.85 o
  -4   0  16      258.16      270.32     53.63 o
  -2   0  16     2032.53     2161.00    108.04 o
   0   0  16      713.56      831.54     83.35 o
   2   0  16       30.50       40.68     51.33 o
 -15   1  16     1304.93     1360.01     64.25 o
 -14   1  16      567.18      515.66     54.64 o
 -13   1  16        0.73        4.22     29.74 o
 -12   1  16      118.89      111.28     38.86 o
 -11   1  16       45.50       35.24     32.14 o
 -10   1  16      770.75      773.86     54.07 o
  -9   1  16     1298.83     1410.84     66.52 o
  -8   1  16     1248.65     1269.43     61.57 o
  -7   1  16       68.20       53.74     24.52 o
  -6   1  16      193.75      191.34     29.47 o
  -5   1  16     1238.97     1191.71     69.53 o
  -4   1  16      758.50      812.69     45.43 o
  -3   1  16     3074.98     3027.08    180.98 o
  -2   1  16     1083.44     1101.90     63.42 o
  -1   1  16      590.96      641.27     43.38 o
   0   1  16      191.61      235.73     42.75 o
   1   1  16     1090.56     1097.94     67.76 o
   2   1  16       20.14       11.22     38.18 o
   3   1  16      516.45      615.01     61.06 o
 -14   2  16      245.43      233.85     48.44 o
 -13   2  16     3396.26     3272.76    100.07 o
 -12   2  16      653.10      646.39     54.01 o
 -11   2  16     1532.35     1639.34    129.77 o
 -10   2  16      627.82      658.21     56.17 o
  -9   2  16       47.49       46.97     33.09 o
  -8   2  16      192.48      247.65     30.94 o
  -7   2  16       26.37       37.63     24.88 o
  -6   2  16      370.68      394.40     34.37 o
  -5   2  16      864.36      891.00     44.95 o
  -4   2  16     1213.40     1184.45     95.57 o
  -3   2  16     1752.86     1683.85    110.28 o
  -2   2  16      569.33      585.02     48.61 o
  -1   2  16       25.88        7.31     26.31 o
   0   2  16      490.14      472.95     40.75 o
   1   2  16      571.15      642.44     45.51 o
   2   2  16      998.09     1118.70     73.23 o
   3   2  16      624.26      740.22     63.73 o
 -14   3  16       73.28       45.78     39.93 o
 -13   3  16      167.17      162.69     45.17 o
 -12   3  16      166.86      221.78     44.72 o
 -11   3  16      953.57      945.96     64.55 o
 -10   3  16      201.60      233.62     40.01 o
  -9   3  16       80.35       90.56     27.45 o
  -8   3  16      422.98      431.80     35.17 o
  -7   3  16     2876.31     2838.29    235.72 o
  -6   3  16      750.48      801.13     59.38 o
  -5   3  16     1055.51     1011.14     62.48 o
  -4   3  16      387.65      411.33     51.38 o
  -3   3  16      123.16      157.70     29.12 o
  -2   3  16     1316.43     1331.07    125.88 o
  -1   3  16     4227.34     4284.22    247.90 o
   0   3  16      382.63      371.76     37.03 o
   1   3  16       53.25       34.71     29.05 o
   2   3  16       73.77      120.43     33.54 o
   3   3  16       41.26       54.26     34.33 o
 -13   4  16       66.56       51.33     41.39 o
 -12   4  16      727.47      633.10     55.85 o
 -11   4  16      179.02      146.11     41.65 o
 -10   4  16     1259.11     1315.42     69.72 o
  -9   4  16      393.03      348.78     35.22 o
  -8   4  16     1481.62     1425.55    113.96 o
  -7   4  16        4.10       -2.52     31.63 o
  -6   4  16       94.96       85.44     27.87 o
  -5   4  16      920.25      891.64     65.61 o
  -4   4  16     3302.59     3414.41    326.03 o
  -3   4  16       96.87       59.19     28.94 o
  -2   4  16      978.16      990.31     88.35 o
  -1   4  16       58.83       23.11     28.61 o
   0   4  16       27.64       26.93     28.68 o
   1   4  16       33.92       36.67     30.50 o
   2   4  16     1313.35     1536.86     76.81 o
 -13   5  16      465.31      427.47     53.01 o
 -12   5  16        0.71      -11.02     37.81 o
 -11   5  16      383.32      405.72     50.34 o
 -10   5  16      508.30      502.13     51.26 o
  -9   5  16      171.89      141.12     30.87 o
  -8   5  16     3926.38     3591.68    326.67 o
  -7   5  16     1125.00     1075.26    145.24 o
  -6   5  16      757.71      646.80     82.20 o
  -5   5  16      197.99      154.28     39.75 o
  -4   5  16       11.09        7.47     26.90 o
  -3   5  16       26.81       21.72     28.00 o
  -2   5  16     1047.20     1119.76     87.45 o
  -1   5  16      526.84      571.69     43.82 o
   0   5  16      674.76      626.51     46.03 o
   1   5  16      422.13      455.60     54.07 o
 -12   6  16      751.78      775.72     72.24 o
 -11   6  16      152.58      164.52     42.35 o
 -10   6  16       19.15       -3.55     35.39 o
  -9   6  16        2.93      -28.46     35.46 o
  -8   6  16      334.45      316.56     45.79 o
  -7   6  16        7.60      -15.16     35.40 o
  -6   6  16     3640.24     3431.09    371.01 o
  -5   6  16      460.63      458.37     63.56 o
  -4   6  16      171.04      184.69     42.61 o
  -3   6  16      126.07      136.56     39.95 o
  -2   6  16       56.77       51.42     38.58 o
  -1   6  16        2.45       -0.44     30.93 o
   0   6  16      119.67      136.33     34.36 o
 -10   7  16       83.88       68.09     63.25 o
  -9   7  16     1580.58     1626.82    242.45 o
  -8   7  16       61.91       55.15     39.25 o
  -7   7  16      376.98      296.24     49.06 o
  -6   7  16        2.64       18.91     36.42 o
  -5   7  16     1025.36      946.92     93.27 o
  -4   7  16       78.06       89.16     41.22 o
  -3   7  16      962.74      951.75    158.04 o
  -2   7  16      149.18      146.89     66.40 o
  -1   7  16      230.99      248.64     49.26 o
  -7   8  16        4.43       -5.15     39.79 o
  -6   8  16     1382.92     1373.43    185.01 o
  -5   8  16      176.99      140.88     46.27 o
  -4   8  16       11.11       -3.54     40.37 o
 -13   0  17       21.71       -1.21     56.59 o
 -11   0  17     1128.26     1143.09     93.82 o
  -9   0  17     1750.51     1892.67    105.99 o
  -7   0  17      527.06      463.29     67.25 o
  -5   0  17     2098.71     2274.79    110.47 o
  -3   0  17     2247.71     2500.75    117.97 o
  -1   0  17      787.93      886.57     94.55 o
   1   0  17     1902.54     1942.91    122.93 o
 -14   1  17       16.97      -22.72     39.84 o
 -13   1  17     1055.11     1006.95     54.71 o
 -12   1  17     1457.08     1458.03     72.95 o
 -11   1  17      227.73      233.78     41.28 o
 -10   1  17      325.33      352.00     45.12 o
  -9   1  17      376.15      373.58     43.81 o
  -8   1  17      741.62      741.42     85.10 o
  -7   1  17       74.53       70.07     26.24 o
  -6   1  17     2641.62     2613.42    142.05 o
  -5   1  17     1107.71     1125.33     65.39 o
  -4   1  17      450.88      432.23     37.52 o
  -3   1  17     1462.18     1472.21     86.51 o
  -2   1  17     1099.87     1181.00     69.38 o
  -1   1  17      708.53      794.80     62.55 o
   0   1  17      462.83      595.04     57.63 o
   1   1  17      255.00      287.78     47.16 o
   2   1  17        0.51       -9.25     40.38 o
 -14   2  17      540.37      589.03     59.65 o
 -13   2  17     1466.68     1378.23     75.41 o
 -12   2  17      742.91      786.31     65.96 o
 -11   2  17      100.35      120.74     39.70 o
 -10   2  17      303.52      303.25     43.64 o
  -9   2  17      145.08      180.27     40.22 o
  -8   2  17     2758.99     2780.19    167.08 o
  -7   2  17     1031.59     1057.45     55.04 o
  -6   2  17      745.59      760.52     61.53 o
  -5   2  17       21.83       42.87     28.09 o
  -4   2  17      648.16      666.02     45.56 o
  -3   2  17      572.63      590.90     41.97 o
  -2   2  17     1217.65     1276.60     69.97 o
  -1   2  17     1148.23     1169.47     68.40 o
   0   2  17     1256.49     1290.49     58.84 o
   1   2  17      153.68      184.01     45.55 o
 -13   3  17      665.17      618.93     56.46 o
 -12   3  17      540.32      532.41     55.59 o
 -11   3  17       61.63       64.25     39.55 o
 -10   3  17     3643.73     3662.28    101.43 o
  -9   3  17      717.23      723.02     88.80 o
  -8   3  17      396.61      420.60     36.83 o
  -7   3  17        2.47       13.09     25.81 o
  -6   3  17      157.21      150.44     31.05 o
  -5   3  17      112.63      132.44     31.12 o
  -4   3  17     2458.91     2453.20    236.09 o
  -3   3  17       65.60       81.46     30.08 o
  -2   3  17       14.10       26.78     29.26 o
  -1   3  17       23.12        5.54     30.06 o
   0   3  17      406.69      410.14     41.68 o
   1   3  17      361.80      431.98     43.74 o
 -12   4  17        0.41       11.37     39.99 o
 -11   4  17      317.51      339.18     49.35 o
 -10   4  17       50.35       24.78     37.41 o
  -9   4  17       43.16       26.97     27.52 o
  -8   4  17       17.06       25.75     27.34 o
  -7   4  17     2300.66     2188.35    241.30 o
  -6   4  17       96.08       63.24     29.81 o
  -5   4  17       14.80       -2.74     27.37 o
  -4   4  17       25.70       26.33     28.58 o
  -3   4  17        5.33       -5.66     28.06 o
  -2   4  17      385.89      338.10     38.73 o
  -1   4  17     3402.47     3478.64    197.17 o
   0   4  17       11.89       16.33     31.02 o
 -12   5  17       33.69       37.31     42.00 o
 -11   5  17     1059.77     1099.93     84.29 o
 -10   5  17      904.91      903.98     64.97 o
  -9   5  17       55.87       39.60     36.86 o
  -8   5  17       10.79        4.20     36.24 o
  -7   5  17      158.66      144.33     40.14 o
  -6   5  17      195.21      211.92     43.60 o
  -5   5  17      917.64      924.76    148.05 o
  -4   5  17     1213.84     1186.38     68.63 o
  -3   5  17     1076.10     1062.51     78.53 o
  -2   5  17      278.94      287.53     39.51 o
  -1   5  17       80.39       60.15     32.77 o
 -10   6  17      147.11      169.24     68.70 o
  -9   6  17      427.38      370.81     51.56 o
  -8   6  17     1095.09     1056.14     67.19 o
  -7   6  17       58.36       41.62     38.21 o
  -6   6  17      253.33      296.88     65.13 o
  -5   6  17     1092.23     1027.11    154.20 o
  -4   6  17        0.05      -19.53     35.71 o
  -3   6  17      397.91      393.08     51.50 o
  -2   6  17      981.07      977.88    134.34 o
  -8   7  17      341.69      307.04     51.48 o
  -7   7  17        3.04      -36.35     38.43 o
  -6   7  17     2257.90     2176.70    272.89 o
  -5   7  17       60.11       47.06     42.65 o
 -12   0  18     1831.21     1736.45    112.70 o
 -10   0  18      722.81      796.74     81.59 o
  -8   0  18       84.38      122.57     58.29 o
  -6   0  18      668.27      741.05     86.92 o
  -4   0  18      414.06      424.97     72.70 o
  -2   0  18     1868.09     2049.20    117.67 o
   0   0  18      176.62      179.10     70.52 o
 -13   1  18       32.66       55.32     60.11 o
 -12   1  18      582.37      593.71     55.67 o
 -11   1  18      228.67      323.18     47.76 o
 -10   1  18       95.55       81.45     39.27 o
  -9   1  18      551.61      525.03     54.90 o
  -8   1  18     1282.89     1181.34     52.67 o
  -7   1  18       37.90       55.95     29.57 o
  -6   1  18      883.57      849.22     49.81 o
  -5   1  18     2869.43     2901.17    120.86 o
  -4   1  18       19.35       18.03     36.03 o
  -3   1  18      898.80     1002.34     69.36 o
  -2   1  18      107.00      111.77     44.49 o
  -1   1  18       38.09       43.56     40.34 o
   0   1  18      227.91      239.72     51.30 o
 -12   2  18      122.17      121.59     42.66 o
 -11   2  18      415.91      424.43     76.02 o
 -10   2  18       53.65       85.39     41.09 o
  -9   2  18      755.97      887.32     72.12 o
  -8   2  18      183.30      178.05     33.34 o
  -7   2  18       99.42       94.95     31.32 o
  -6   2  18      152.67      233.32     34.36 o
  -5   2  18      160.42      182.71     33.65 o
  -4   2  18      476.38      473.16     41.30 o
  -3   2  18     1401.81     1507.22    104.42 o
  -2   2  18        9.95       24.63     30.28 o
  -1   2  18        9.97       23.40     32.33 o
   0   2  18      586.91      680.31     61.60 o
 -12   3  18       25.95       67.87     43.25 o
 -11   3  18       78.50       63.03     41.61 o
 -10   3  18        3.48       -7.99     56.65 o
  -9   3  18      148.20      201.44     60.95 o
  -8   3  18       56.67       32.02     28.30 o
  -7   3  18     1866.93     1946.85    165.37 o
  -6   3  18      120.70       95.85     30.81 o
  -5   3  18       33.49       44.02     29.89 o
  -4   3  18      104.66      106.32     34.08 o
  -3   3  18      957.88      944.53     64.15 o
  -2   3  18       15.11       27.74     32.14 o
  -1   3  18     2229.22     2543.22    135.61 o
 -11   4  18      166.80      239.78     47.72 o
 -10   4  18     2230.59     2272.93     88.81 o
  -9   4  18       62.25       76.36     50.39 o
  -8   4  18      130.21       72.11     37.99 o
  -7   4  18      107.45      102.63     40.97 o
  -6   4  18       37.02       23.50     37.26 o
  -5   4  18      100.37       67.58     32.07 o
  -4   4  18     1403.58     1519.77    123.53 o
  -3   4  18       90.48       93.54     34.05 o
  -2   4  18       30.93       19.47     32.24 o
 -10   5  18      241.58      180.32     67.49 o
  -9   5  18      504.58      468.67     82.26 o
  -8   5  18      241.27      261.62     46.37 o
  -7   5  18      546.89      538.58     63.62 o
  -6   5  18      252.79      261.67     53.81 o
  -5   5  18      107.41      137.10     43.99 o
  -4   5  18       49.65       45.10     41.17 o
  -3   5  18      380.50      306.72     50.24 o
 -11   0  19     1161.76     1217.42    105.02 o
  -9   0  19       18.11        7.75     55.81 o
  -7   0  19      103.70      160.28     57.93 o
  -5   0  19     2834.36     3032.37    136.25 o
  -3   0  19      109.58      144.60     65.37 o
 -11   1  19      191.68      217.58     47.28 o
 -10   1  19        0.70       40.27     38.40 o
  -9   1  19      471.48      538.69     55.82 o
  -8   1  19      437.18      471.36     54.61 o
  -7   1  19      107.65       99.11     41.11 o
  -6   1  19       44.34       44.26     38.98 o
  -5   1  19       16.65       23.55     39.35 o
  -4   1  19      102.40      118.92     45.76 o
  -3   1  19      155.19      214.83     49.47 o
 -11   2  19      154.60      139.16     68.28 o
 -10   2  19      155.72      198.94     48.97 o
  -9   2  19      142.36      154.22     42.86 o
  -8   2  19      292.71      303.46     38.63 o
  -7   2  19       66.57       72.27     32.74 o
  -6   2  19     1020.82     1023.48     56.35 o
  -5   2  19      128.61      107.38     35.25 o
  -4   2  19     1534.11     1564.10     64.95 o
  -3   2  19       32.49       47.78     33.65 o
 -10   3  19     1457.29     1609.82    119.73 o
  -9   3  19      126.43      115.61     60.77 o
  -8   3  19      162.58      184.14     44.96 o
  -7   3  19        2.72       17.29     32.58 o
  -6   3  19       50.55       68.18     33.55 o
  -5   3  19       13.35       10.61     31.86 o
  -4   3  19      594.30      651.58     49.39 o
  -8   4  19       46.57       38.14     38.65 o
  -7   4  19     1117.66      988.30    101.69 o
  -6   4  19      134.98      146.20     45.28 o
 
